# Supplementary material for: Phage Display of the Serpin Alpha-1 Proteinase Inhibitor Randomized at Consecutive Residues in the Reactive Centre Loop and Biopanned with or without Thrombin
Source: PLoS One. 2014 Jan 10;9(1):e84491. doi: 10.1371/journal.pone.0084491 (PMC3888415; doi:10.1371/journal.pone.0084491)
Supplement: Table S3 — Sequences enriched in the API P7–P3 phage display library quintuply biopanned with thrombin (round 5), versus the naïve library. The first column identifies the translated P7–P3 amino acid sequence, in single letter code (with asterisks indicating termination codons). The second column shows the fold enrichment over the naïve library. Note: the top 20 enriched sequences are also shown in Figure 7D. (TXT) [file pone.0084491.s004.txt]

LRLPI     675
LT**F     563
EPTVS     307
EATVS     300
RHL*A     255
QATFL     212
RYHYI     166
LDFPI     150
QTPLL     141
SLELK     124
DAFAA     122
DVTVS     115
EASLI     115
DVTVS     114
IATLT     113
RYTIS     113
QLTAT     109
ATMAQ      89
DITMA      86
VPPES      85
LASMR      79
AAFVS      78
LDLPI      78
TLGPV      74
PLQLS      72
ADE*S      72
SSPLL      70
QVHFL      69
EISLQ      66
Q*IVI      65
LT*PI      65
LDFLL      60
SVLSS      59
SDLPI      59
QVKPA      56
MSPGG      53
RLRPH      53
HATVS      51
PI*LF      49
LSKWL      49
LRKTI      48
PSS*T      48
ELMLA      46
EAHFR      45
LR*TI      43
LVSGL      42
SIHYI      41
PA*MR      39
SYRLT      39
*SFAG      37
SLAMT      36
LGFFT      36
QT*PA      35
PLHIT      34
HATIS      34
LTSLS      34
EVYSI      34
HYICA      34
HATYT      33
ITQFS      32
LDFLI      32
LDFLY      32
SLRSP      31
DSFAA      31
LTFLY      31
LDFLV      31
DAFVT      30
FRLHH      30
QVTLT      30
QSYII      30
LLRPL      29
LDF*L      29
LDFLY      29
LDFPI      28
TAHVT      28
QDHFL      28
IRCDP      27
*TFLL      27
DTLMS      26
TALAT      26
QRHFL      26
LDVPI      26
ASFVS      26
L*HPI      25
TVSVS      25
RPPSG      25
PLTIG      25
QATFC      25
ELLAA      24
PAMPR      24
NFCAI      24
TTRQV      24
LDFLS      24
EAIPI      23
IATVT      23
PLTPV      23
LHTLG      23
SIAAG      23
ADRLR      23
LTLPI      23
PCTSH      23
EDYSI      23
HHHYI      23
PLFVS      22
PTIIG      22
RPNLI      22
QFNQS      22
HTIAF      22
PTYPF      21
SV*LA      21
HERAF      21
*TYVL      21
DVQCH      21
LTSTY      21
EPTP*      21
NLIPT      20
MHHIL      20
LDFYV      20
LRY*L      20
EPPYS      20
LDFYH      19
RLHYI      19
DVSAV      19
SRQLL      19
T*QLS      19
HTTII      19
H*RAF      19
RYTSI      19
LRLPI      19
LGSFT      18
TYGRL      18
STY*L      18
TTYLQ      17
KPALT      17
LINPI      17
SGRAR      17
LDF*Y      17
LDLPI      17
QVTIA      17
LTLLL      17
QATFA      17
TATLS      16
RFPYG      16
PLSIA      16
SIAIS      16
HARLA      16
VYA*S      16
QFEMR      16
NF*DA      16
SLPYP      16
RTVHT      16
SSHFL      16
SPRNK      15
ELLAL      15
RTTIQ      15
LARPT      15
STGQT      15
*TRPL      15
QDTFA      15
LRKRL      15
LTYLY      15
NDAIS      15
QVPLL      15
KPASY      15
SATIS      14
MSTPS      14
TLALP      14
PLRAR      14
ITE*K      14
QTAMI      14
RLLAL      14
LDFYH      14
LTY*L      14
LDFYL      14
VDTCS      14
LLS*Y      14
HKSPF      13
NVTVQ      13
SATLT      13
PDEKK      13
VPCTV      13
SAHLA      13
PLTLG      13
PHRLF      13
RSWL*      13
PHFQR      13
*PKPI      13
HATYS      13
LDFLI      13
LRKRY      13
SLPDP      13
STSYY      13
LDFL*      13
LTSTV      13
TYSLS      13
LTLTI      13
DVQLS      13
LLLPG      13
NTLIS      12
RTDIT      12
RALKD      12
KYATI      12
ICTPV      12
N*SMT      12
EIRSG      12
QAYFL      12
*ATYS      12
TYSVS      12
EPPSH      12
N*SSS      12
LTLLL      12
LVKWL      12
SHRLH      12
VAAPT      11
LSELA      11
QSIIS      11
LLPPM      11
RVTLQ      11
LSSIS      11
HLSAK      11
CAALS      11
RPPFC      11
PVTLG      11
LFLYS      11
QSTFC      11
QFNQH      11
HNEPF      11
RRPLL      11
LRLPL      11
AASLS      11
VAARS      11
VSYAL      11
SRTVS      11
QSLLS      11
RIHYI      11
LATAR      11
LTTVL      11
*H**F      11
SLQIP      11
EPRLH      11
TIHTE      10
SVSLS      10
NITVT      10
ASHAR      10
RENRL      10
PITFR      10
*TLRS      10
YSTIT      10
RITPI      10
PVSL*      10
PLALS      10
LRFSA      10
LDLPI      10
LRRPL      10
HTLLS      10
DLPVS      10
ETTYW      10
YVTCL      10
PTVR*      10
PYRIL      10
HTLLS      10
VATVS      10
LRNDH      10
VAVTT      10
DVTMS      10
TLSAV       9
DHRPE       9
LRCTN       9
HTSLT       9
IATPS       9
TAYAG       9
CSEHT       9
EGLAQ       9
YWAKS       9
P*RLY       9
NS*KR       9
YQGTS       9
T*QLS       9
GLDM*       9
TYILE       9
QATVS       9
LRKLA       9
ECFVT       9
ETYLV       9
FT**F       9
STYRH       9
HTTNI       9
AATCS       9
*TTCS       9
TYHTE       9
DT*LS       9
DPTH*       9
YATLS       8
SASIS       8
LSPIT       8
AGD*A       8
TLSLS       8
HLNMN       8
ELLAI       8
QLYAA       8
YQPHW       8
QTLLL       8
RPRVP       8
SVL*V       8
HTICL       8
PLKPE       8
LDLTI       8
SIRAS       8
SDVLS       8
HTTSI       8
PSSIT       8
LRKPI       8
DVPVS       8
RHVRH       8
HTIRI       8
EPRPH       8
STSYT       8
CETII       8
MSPGG       8
HVTAF       8
RSHFL       8
WTYHH       8
DDILQ       8
VAATY       8
*TNVL       8
KITAG       7
YSAVN       7
LSSIT       7
HSVTK       7
QMSAA       7
HAGVS       7
QLIPS       7
SLFPV       7
DTRVT       7
*PFTF       7
RNMTN       7
STLIS       7
ITTMN       7
GRANR       7
TIIPL       7
RPRTS       7
TLRVS       7
LTETI       7
RYTYI       7
LDFLY       7
LLRTT       7
LTY*L       7
*PTVS       7
LVT*L       7
SRPLT       7
PCTIT       7
PDYLR       7
LDFTI       7
LSTYT       7
ELPLH       7
AASVS       7
AAFRV       7
*TSFV       7
STTII       7
LVSGY       7
FRLHI       7
TLDLS       7
SPRLH       7
SLPYS       7
QATFL       7
H*PAT       7
QRSLS       7
LRKRI       7
LR*PI       7
EYAIS       7
DTQVS       7
AAYVS       7
LVNVL       7
IQNLA       7
IYRAF       6
HTRIT       6
ANRII       6
RTLPE       6
NINPR       6
VASIH       6
LADVA       6
LLLPP       6
ELVLV       6
RPALP       6
QLAVL       6
EAISA       6
IIHAY       6
QALIG       6
EATTM       6
SALVV       6
PYP**       6
IHTIH       6
LLPYS       6
QGYLA       6
VNHIA       6
HSYLE       6
KPQLT       6
AASHS       6
HTR*P       6
QTPTL       6
RTNLR       6
AIHYI       6
VASVS       6
VVLCT       6
*HRLS       6
*TTCS       6
NYTVT       6
SLL*A       6
QTICL       6
QVNQL       6
HVNVS       6
LY*SI       6
LRNEY       6
EPPSH       6
ERTVS       6
ADSII       6
VADTT       6
KFLDV       6
NLSLP       6
SYTSG       6
MSPVV       6
HQRAF       6
HRICK       6
QTLCL       6
PLALS       6
RVHFC       6
LRLLV       6
ELLPR       6
*TSLV       6
*PTYS       6
SLQSI       6
WTYLY       6
ITNSR       6
LTS*L       6
LRNDT       6
DPVGE       5
GARLV       5
TLSFT       5
VLPPL       5
IAAVS       5
LAAIS       5
AISVS       5
FSLLA       5
IHTLS       5
RVIAA       5
TFTAA       5
SVIVI       5
ATIAT       5
TGAAI       5
*ATRL       5
CLSAS       5
APIQL       5
SRPPM       5
ISYVT       5
HPQGR       5
ARSST       5
ALSMN       5
YPNRG       5
PLELG       5
PLAPS       5
WSAVS       5
RYMES       5
SMALM       5
LGGII       5
SRNLS       5
LSSLH       5
NFAPV       5
TVSLR       5
RLTPH       5
HATFA       5
H*EPF       5
HY*SI       5
HANVS       5
RYTII       5
RPSQR       5
LEPSI       5
DTLLS       5
DVHVI       5
EPPSS       5
EPNVS       5
ELLMY       5
VAFVS       5
SATST       5
STTDP       5
L*SPG       5
FDVPI       5
N*SRT       5
NFAPY       5
SPTLT       5
SNVRP       5
IPTST       5
QVHFV       5
HDTLL       5
QYHYI       5
HTTSD       5
HATYR       5
PCTSH       5
PYVSL       5
PLLPH       5
RQRAF       5
RYVVT       5
LELPI       5
LDFHT       5
LRKRI       5
DAFVA       5
EPTVS       5
ADASC       5
VTMAQ       5
*TTLA       5
*PLSI       5
LVSGV       5
LVSGS       5
LSNGY       5
ITKFS       5
MYDRG       5
LGYFT       5
LTFYV       5
LRNVS       5
SLPIV       5
IQELA       4
CLYRA       4
PLNLA       4
PLTLI       4
GQALG       4
CFAKK       4
LTTLA       4
WNPVI       4
YTSQT       4
SASVG       4
LNSVM       4
QQSAS       4
PVMGM       4
EGQAV       4
RTMQG       4
RVQLN       4
PLSPV       4
PAHRE       4
YTSLT       4
NALAS       4
IVRAL       4
QISLE       4
LKSFS       4
EAQVC       4
VAFAT       4
V*LPI       4
YSTIH       4
FPTD*       4
SLTIA       4
E*LGF       4
FAHIT       4
TTEIG       4
YSDMT       4
PDR*F       4
PLFVS       4
L*ICS       4
TSIIV       4
KFCVI       4
ITQFS       4
QRLLL       4
QVPLL       4
QYTLS       4
HKTAF       4
QLTSS       4
HTTSI       4
PL*LF       4
PDTCV       4
RHRIA       4
LDFLL       4
LALHT       4
LGSSH       4
LDLLY       4
LRLPV       4
LRCPL       4
LMPLA       4
LDY*L       4
ADDSS       4
*H**I       4
YKTVL       4
*TSYS       4
SRRAF       4
SRRLL       4
SLTSL       4
*HKLT       4
FDFPI       4
TFGPV       4
TALLS       4
TIILQ       4
TYLLT       4
MSPLT       4
MSPWH       4
MFHPC       4
HKSPF       4
QSL*R       4
HTTTI       4
HH*LS       4
HATYR       4
HARYR       4
PYHYI       4
PPPWA       4
PLHPY       4
P*HVL       4
PRLPI       4
PDVKS       4
RLTII       4
RSL*A       4
RCNLS       4
RHY*A       4
LLHYN       4
LGSFT       4
LTTVI       4
L*LLS       4
LTSYS       4
LRNDV       4
LR*RI       4
LLYVS       4
LRHAF       4
EATLA       4
DVQCL       4
DVLVS       4
ETDHT       4
ETTRL       4
EPPLS       4
*TYSY       4
*PRPS       4
ST**F       4
STSSI       4
SVLLS       4
SYRRT       4
QRHFC       4
HKSAI       4
QSPYT       4
QLT*L       4
PCTYT       4
PLTNS       4
L*VLS       4
LAYSS       4
EAHLR       4
EPPVS       4
ALMAH       4
VATTH       4
CYLSN       4
LGKVL       4
LASII       4
PLILS       3
CRTVI       3
RVSVS       3
FLEAI       3
IGELV       3
HPHSQ       3
AAITI       3
STLAS       3
HLPAA       3
ISTRI       3
ALIPS       3
T*PRA       3
RASAS       3
LYETT       3
ELLLH       3
NDPRE       3
PPPHH       3
ITQLV       3
SLKAI       3
PDTCG       3
VTTIT       3
MPCIM       3
*EPR*       3
TIYLD       3
HASGR       3
RTYFV       3
LANMS       3
ALAPT       3
ITTGK       3
LIARI       3
LTAAI       3
LTNIN       3
STPAA       3
ITMAT       3
VATPT       3
CVSAA       3
IGHLS       3
PLHLQ       3
HTVAL       3
HASEL       3
LSLDC       3
QSVLK       3
QAKIY       3
LPPSR       3
GYKYI       3
VLGLG       3
IKTVG       3
VTIQS       3
STSLM       3
SIAAP       3
TTFAL       3
SAAYP       3
TPLRP       3
NNRQA       3
NEQRH       3
EQSVG       3
VASVY       3
LL*SC       3
STFGT       3
PGNSP       3
IYPTV       3
PAVTT       3
LSVFG       3
SLSLT       3
FRDPL       3
TNSVL       3
T*QCL       3
SHRAS       3
SVRTH       3
SYRRH       3
IRYLR       3
MLTGG       3
MYTRG       3
IHELA       3
QRPLL       3
HSTCY       3
QVNHA       3
PLFVR       3
RRPLL       3
RSLKD       3
RYVVS       3
LRIPG       3
LDF*L       3
LDF*S       3
LDSIV       3
LALPI       3
LAKRV       3
LA*PI       3
LY*SI       3
LT*RI       3
LTFLL       3
LR*PI       3
LRNSA       3
LDLLL       3
EATFL       3
ETTVS       3
AHIRA       3
*D*LL       3
YSAVI       3
*PKRI       3
**VRH       3
SR*PA       3
SLLSI       3
CPKRY       3
LVTWL       3
RYHYI       3
QATFD       3
PFTTV       3
LTKRV       3
EPPPT       3
*PNRG       3
LQVLN       2
IEGYA       2
VTADS       2
RTRLK       2
CNPPT       2
LRRTQ       2
TNTAV       2
PGAKP       2
LNIAN       2
SVLHP       2
LLRRS       2
ILIMI       2
PPTCS       2
QRGIT       2
RVTIS       2
PLAPI       2
LVPPS       2
PLHIV       2
NDSST       2
PTPES       2
CFGRV       2
TSHRL       2
SKCGV       2
*LAPS       2
SPCVT       2
QTI*L       2
QMALR       2
QPVSR       2
*YLCV       2
H*TAR       2
