# Supplementary material for: Phage Display of the Serpin Alpha-1 Proteinase Inhibitor Randomized at Consecutive Residues in the Reactive Centre Loop and Biopanned with or without Thrombin
Source: PLoS One. 2014 Jan 10;9(1):e84491. doi: 10.1371/journal.pone.0084491 (PMC3888415; doi:10.1371/journal.pone.0084491)
Supplement: Table S4 — Complete deep sequencing data set from this study. The table contains 12626 DNA sequences and 5 replicas of sequencing for positive and mock selection, and also 5 replicas of sequencing of the naive library. (TXT) [file pone.0084491.s005.txt]

Nucleotide       |  peptide  |  +1  |  +2 |   +3 |   +4 |   +5 |   -1 |   -2 |   -3 |   -4 |   -5 |   N1 |   N2 |   N3 |   N4 |   N5 |
AGGACTTTTATCAAC     RTFIN        5      9     11      5     13  16143  17875  15090  16075  19306      2      4      1      4      2
TTACAGACCCCTTTA     LQTPL       77     99    115     64     93  14617  15381  13948  12836  16389      0      1      3      2      7
TTCGGCTCAAACATA     FGSNI        0      0      0      0      0  13886  14580  12976  13055  15962      7      3      4      9      8
TTACCTCACAGATTG     LPHRL        2      3      4      2      6   3718   3595   3154   3471   3893      6      8      1     10      7
CTAACCATGACTAAT     LTMTN        1      2      1      1      2   2806   2795   2413   2478   2875     16     10     17     10     11
AGTCCACTATTCAAT     SPLFN        0      0      0      0      0   1747   1672   1457   1554   1784      0      2      1      0      2
GGGACCTTTACTAAT     GTFTN        0      1      0      0      0   1575   1595   1307   1540   1663      6      4      5      6      2
ACACATAGAATATTA     THRIL        0      0      0      0      1   1345   1355   1152   1218   1326      5      9      5      8      8
CTCGACTTTCCTATA     LDFPI     6239   6767   6564   5267   5823      0      0      0      0      0     39     39     44     37     46
CCCCCTGCCCCCCTC     PPAPL        0      0      0      0      0    808    756    847    699    897      2      2      4      0      2
CATAAACCGACACGA     HKPTR        3      5      8      7      7    726    606    593    615    698      8     10     13     14     12
CGATACCACTATATC     RYHYI     3363   3508   3345   2795   2945      0      0      0      0      0     18     21     16     16     25
GAAGCCACCGTCTCA     EATVS     2993   3115   3122   2485   2667      0      0      0      0      0     12      4     10      9     13
AACGGACGCAATAGA     NGRNR        0      0      0      0      0    601    561    455    484    563      9     13     13     11     12
TATTATTTACAACGC     YYLQR        0      0      0      0      0    586    465    439    421    410      4      3      3      3      2
CCCTTTCTAATGCAC     PFLMH        2      1      2      2      4    510    438    437    383    433      5      3      6      7      7
TTCGCTCAACATGTA     FAQHV        0      0      0      0      0    343    458    396    315    551      0      0      0      0      0
GACGTAACAGTGTCT     DVTVS     1926   1954   1925   1492   1781      0      0      0      0      0     10     20     17     20     12
AGACTTTACTTCAAC     RLYFN        0      1      0      0      0    296    378    342    300    368      0      0      0      0      0
ACTAGTTATCCGGTT     TSYPV        6      4      5      6      7    371    364    265    255    402     11     20     12     23     26
CAATCCTACATAAAC     QSYIN      132    188    165    115    130    273    227    198    198    223     10     13     13      8     15
CCGAAAAGCGAGGGC     PKSEG       54     64     49     37     47    297    196    268    141    161      7      9      9      3      5
AGGACTTTACTCAAC     RTLLN        0      0      0      0      0    199    231    182    197    258      0      0      0      0      0
CAAGCCACTTTTTTG     QATFL     1124   1285   1199    845   1059      0      0      0      0      0      1      7      8      4      6
CTGGCCACCGCGTTC     LATAF        1      1      0      0      1    218    194    199    165    178      2      1      1      1      1
ATGTCACCCGGTGGT     MSPGG      978   1034   1012    843    935      0      0      0      0      0     16     19     14     21     20
GACTATCTGCGGTCC     DYLRS        0      0      0      2      1    201    172    147    201    213     14     18     25     14     34
TTACGAGTACCCTTA     LRVPL        0      0      0      1      0    140    204    188    152    198      0      0      0      0      0
GGACCTTTACTAATC     GPLLI        0      0      0      0      0    151    159    160    154    227      0      0      0      0      0
TTAGTAAGTGGCCTA     LVSGL      447    444    427    352    379    114     98     83     83     88     11      3     13     10     12
GACGCATTCGCCGCG     DAFAA      812    985    976    682    832      0      1      1      2      1      6      6      7     10      6
CCGCCGAGCTTTAAT     PPSFN        1      6      3      3      5    189    161    147    155    151     12     11     13      7      7
TTAGCTCAACATGTA     LAQHV        0      0      0      0      0    104    159    165    119    187      0      0      0      0      0
CTGCGGAAAACGATA     LRKTI      802    851    848    657    707      0      0      0      0      0     14     15     15     23     13
AGCCGCCACCTGCCG     SRHLP        1      2      0      2      5    146    127    115    108    135      6     11      9     10      7
ATGGAGCCTAGCCCT     MEPSP        0      0      1      0      0    135    107    100    112    131     11     10     11     22     15
GAGGCTTCCTTGATA     EASLI      598    547    554    406    537      0      1      0      0      0      1      7      5      4      6
CCGTTCTTAATGCAC     PFLMH        0      0      0      0      0     76    134    112     84    124      0      0      0      0      0
CATGCAACGGTATCG     HATVS      530    528    576    450    496      0      0      0      0      0      7     10      7     13     14
CGTCACCTATAAGCG     RHL*A      439    433    463    342    437      0      0      0      0      0      2      2      0      2      2
CACAAGAGCCCTTTT     HKSPF      406    479    428    319    425      0      0      0      0      0     29     27     36     24     43
TTAACATAATAGTTC     LT**F      409    535    463    368    423      0      0      0      0      0      1      0      0      2      0
AGACTTACCTTCAAC     RLTFN        0      0      0      0      0     57    104     83     65    102      0      0      0      0      0
CAACTGACTGCTACC     QLTAT      396    445    393    319    402      0      0      0      0      0      5      3      3      3      4
GCTGCTTTCGTGTCC     AAFVS      403    399    403    334    402      0      0      0      0      0      5      5      5      7      3
ACGTACTTTATCAAC     TYFIN        0      0      0      0      0     47     68     77     67     82      0      0      0      0      0
AATACGCTAATCTCG     NTLIS      363    364    364    306    333      0      1      0      0      0     27     27     27     20     40
TTACAGTACCCTTAC     LQYPY        0      0      0      0      0     48     76     61     54     91      0      0      0      0      0
CCGCTGCAATTATCT     PLQLS      342    381    385    300    321      0      0      0      0      0      6      3      3      6      6
AATTTAATCCCTACC     NLIPT      341    362    332    246    307      0      0      0      0      0     12     15     11     16     24
TTCTCTTTCAACAAT     FSFNN        0      0      0      0      0     50     64     60     61     65      2      0      0      1      2
TTACAGTACCCTTTA     LQYPL        0      0      0      0      0     73     63     51     41     64      0      0      0      0      0
TCCGCCACTATCTCT     SATIS      284    304    278    198    282      0      0      0      0      0     13     24     17     22     18
CCATTGCACATCACA     PLHIT      306    317    305    240    279      0      0      0      0      0      8     13      7      6      9
ATCGAGCGCAATAGA     IERNR        0      0      0      0      0     46     71     58     33     68      0      0      0      0      0
CACTCCTCGTTCAAC     HSSFN        4      3      0      2      4     66     64     41     53     48      8      5      9      5     16
ACCATACATACTGAG     TIHTE      258    324    304    192    268      1      2      1      0      1     22     26     25     40     22
CATTCAGCCAAAACA     HSAKT        0      0      0      0      0     82     50     39     54     48     10     11     14     12     14
TTACGATTACCTTAC     LRLPY        0      0      0      0      0     49     77     41     30     66      0      0      0      0      0
GCGACATTTCGTCGG     ATFRR       11     19     15      7     10     65     52     38     45     48      8     13     11     16     22
AGATTACTTGTAAAG     RLLVK        0      0      0      0      0     55     46     38     54     58     11     11     10     11     12
CTAACATAGACTAAT     LT*TN        0      0      0      0      0     43     52     49     53     53      0      0      0      0      0
AGCGTTTCTCTGAGT     SVSLS      266    274    300    218    245      0      0      0      0      0     22     29     36     23     18
GATGCTTTTGTTACT     DAFVT      249    265    274    186    240      0      0      0      0      0      9      9      9      6      7
TTACGAGTACCTTAC     LRVPY        0      0      0      0      0     31     61     37     37     74      0      0      0      0      0
GGACTTTTACTAATC     GLLLI        0      0      0      0      0     42     42     54     42     56      0      0      0      0      0
GAGATCTCTCTACAA     EISLQ      268    300    302    219    235      0      0      0      0      0      5      5      3      2      5
AGCTAGGTCAAACTT     S*VKL        0      0      0      0      0     55     44     37     42     54      8      4      9      6      4
AGCCTAGAACTCAAG     SLELK      218    242    237    188    227      0      0      0      0      0      2      1      2      3      1
TTACACGACCCTTTA     LHDPL        1      0      0      0      0     30     61     43     45     48      0      0      0      0      0
TCCAGGCCCGAATTC     SRPEF        0      0      0      0      0     65     42     41     34     41      0      0      0      0      0
CTCTAGCACCCTATA     L*HPI      212    288    238    197    218      0      0      0      0      0     13      7      7     10     10
GCACGTTCCGCAGCC     ARSAA        0      0      0      0      0     50     42     40     41     43      0      2      1      0      1
CAGGTTAAACCAGCT     QVKPA      229    288    249    195    215      0      0      0      0      0      2      4      5      6      4
CCGTCAAGCAGAATG     PSSRM        0      0      0      0      0     55     30     40     38     52      5      7      9      6      3
TTAGCCTCACAGATG     LASQM        0      0      0      0      0     35     42     38     43     45      0      0      0      0      0
ACGACATACTTACAG     TTYLQ      208    247    235    192    202      0      0      0      0      0     13     11      8     13     20
CTCAGACTTCCTATA     LRLPI      214    190    216    196    197      0      0      0      0      0      0      0      0      0      0
GACACCTTAATGAGC     DTLMS      172    243    171    127    197      0      0      0      0      0      4      5      8      7     11
CCTCTGATACTTAGT     PLILS      242    235    209    177    184      0      0      0      0      0     53     74     54     57     64
GAAGCTATTCCAATC     EAIPI      207    221    207    167    182      0      0      0      0      0      9      7     11      7      9
ACGTTGAGTGCAGTG     TLSAV      222    247    240    197    176      0      0      0      0      0     24     20     16     28     34
AAAATCACCGCCGGA     KITAG      186    167    193    141    175      0      0      0      0      0     16     17     22     32     28
AATGTAACAGTCCAA     NVTVQ      147    180    139    108    169      0      0      0      0      0     10     10     13     12     13
CCCACGTATCCCTTT     PTYPF      157    164    180    125    165      1      0      0      0      0     10      7      9      5      7
GTAGCCGCACCTACC     VAAPT      148    150    136    105    128      7      4      5      9     11     16      9     13      9     13
GAGCTCCTTGCAGCC     ELLAA      146    170    183    104    161      0      0      0      0      0      5      8     11      5      3
CCTGCGATGCCCCGT     PAMPR      200    242    180    165    159      0      0      0      0      0     10      6      9      9      5
TTTCGGTTGCACCAT     FRLHH      225    224    200    157    157      0      0      0      0      0      8      7      2      6      9
GAAGCCCACTTTAGG     EAHFR      188    187    176    108    152      0      0      0      0      0      4      3      3      5      3
ACCGCCACTCTATCA     TATLS      172    209    185    146    148      0      0      0      0      0     11      7     15      9     12
AAGCCCGCTCTTACC     KPALT      140    167    151     96    145      0      0      0      0      0      7      6      7      8     13
ATCGCCACGGTGACG     IATVT      160    205    155    135    144      0      0      0      0      0      5     14      6      9      1
CTAGGCTCTTTCACA     LGSFT      131    188    148    111    141      0      0      0      0      0      7      9      5     12      8
ATAACCCAATTCTCG     ITQFS      140    154    158    109    140      0      0      0      0      0      5      4      2      5      6
ATGGAGCGCGCATCA     MERAS        0      0      0      1      1     32     26     22     32     22     23     21     25     22     33
TTAGCCTACAAGATG     LAYKM        0      0      0      0      0     31     20     22     24     37      0      0      0      0      0
ATTCGTTGCGACCCC     IRCDP      161    207    151    103    127      2      1      0      1      0      5      8      7      4      4
ATTCAGGAACTAGCG     IQELA      103    135    121     82    113      5      4      3      1      2     22     25     27     34     32
GAACCACCCCATAAA     EPPHK      125    175    145    111    119      1      4      0      0      1     80     67     91     76     83
TCTCAACTCGCTTGT     SQLAC        0      0      0      0      0     21     21     22     29     29     22     16     15     22     19
TCTGAGCTCGCCAGC     SELAS        3      3      2      2      3     34     23     22     23     17     16     14     14      9     21
AGGGACTTTTATAAC     RDFYN        0      0      0      0      0     13     33     20     16     38      0      0      0      0      0
CACGCCACCATATCT     HATIS      114     98    107     78    116      0      0      0      0      0      4      2      2      4      3
ATCCCTTCGAAGCAC     IPSKH        0      0      0      0      0     22     18     20     16     37      2      4      5      3      4
TCAGCTCAACATAAC     SAQHN        0      0      0      0      0     24     18     26     18     26      0      0      0      0      0
AGAACCGACATAACA     RTDIT       97    102    122     68    109      0      0      0      0      1      9      3     11     11      9
TCAGTCTAACATAAC     SV*HN        0      0      0      0      0      8     20     31     28     23      0      0      0      0      0
TCACTCAGATCCCCC     SLRSP       83    122     84     69    104      0      0      0      0      0      2      4      3      3      3
GCCACTATGGCGCAA     ATMAQ      120    131    114     92    101      0      0      0      0      0      1      0      2      2      1
CTCATTAATCCCATC     LINPI      106    118    115     80    100      0      0      0      0      0      7      5      3     12      4
CCTCTTTTCGTTTCG     PLFVS       96     90    108     87     99      0      0      0      0      0      6      3      3      3      7
CTCGAAACTCCTGGG     LETPG        1      0      1      0      0     30     18     20     19     12     10     14     17     18     21
TACAGAAAAATTTAC     YRKIY        0      0      0      0      0     26     17     26     14     16      2      4      1      1      2
TACTCAGCAGTGAAT     YSAVN      108    109    123     87     99      0      0      0      0      0     17     21     17     13     11
AATTTTTGCGCCATA     NFCAI      117    123    111    107     98      0      0      0      0      0      1      6      6      3      7
CTTTCGGAACTCGCA     LSELA      118    108    114     95     97      0      0      0      0      0      9      4     10     10     14
GGGCTGACCCCCAAA     GLTPK        0      0      0      0      0     21     23     20     13     16      3      3      2      1      1
GATCCGGTAGGGGAG     DPVGE      107    114    114     57     92      0      0      0      0      0     23     18     16     32     18
ACACATCAGATATTA     THQIL        0      0      0      0      0      9     23     19     18     21      0      0      0      0      0
GAACTGATGTTGGCC     ELMLA       87    109     82     62     88      0      0      0      0      0      1      3      0      2      3
GAGCCTACCGTCTCA     EPTVS      101     89     94     92     85      0      0      0      0      0      0      0      0      0      0
ATATACCGAGCATTC     IYRAF       82     81     75     65     84      0      0      0      0      0     14      9     14     15     18
GATCATCGACCAGAA     DHRPE      108    100     99     65     84      0      0      0      0      0      6      6     15     14      9
GGACCTTTTATAATC     GPFII        0      0      0      0      0     24      6     15     14     25      0      0      0      0      0
ACTACGTATCGTATT     TTYRI        0      0      0      0      0     11     21     11     12     27      0      0      0      0      0
AGCCCGAGAAATAAG     SPRNK       70     85     84     59     82      0      0      0      0      0      3      8      7      4      4
AGGTACTTTATCAAC     RYFIN        0      0      0      0      0     20     15     15     12     20      0      0      0      0      0
GATATAACCATGGCA     DITMA       99    114     76     62     80      0      0      0      0      0      1      1      1      1      1
TTAACAGACCCGTTA     LTDPL        0      0      0      0      0     20     14     20     19      7      0      0      0      0      0
ATAGCTACCCTAACT     IATLT       65     83     81     55     79      0      0      0      0      0      0      0      2      0      0
CCCCTTACACCCGTA     PLTPV       61     60     57     48     78      0      0      0      0      0      1      2      4      2      4
CTACATACCCTGGGG     LHTLG       74     81     72     70     78      0      0      0      0      0      4      2      3      3      4
GCCGATGAATAGAGC     ADE*S       94    120     76     87     77      0      0      0      0      0      0      1      1      1      3
TGTTCATTTCTGAAC     CSFLN        0      1      0      0      0     16     14     14     13     20      2      1      6      3      1
TCAGCGACTCTTACG     SATLT      116    116    100     95     75      0      0      0      0      0      6      8     13      7      5
CTATCATCCATCACT     LSSIT       59     68     76     57     73      0      0      0      0      0      7     10      6     11     13
ACATTGGGACCTGTC     TLGPV       60     90     70     47     72      0      0      0      0      0      1      0      2      1      0
TACGCAACCCTATCA     YATLS       73     72     69     41     72      0      0      0      0      0      8     10      4     11      9
GGACCTTACCTTAAT     GPYLN        0      0      0      0      0     15     11     14     14     16      0      0      0      0      0
AGATTTACCTTCAAC     RFTFN        0      0      0      0      0      9     15     15     10     20      0      0      0      0      0
ATGTCGACACCGAGC     MSTPS       75     87     71     59     69      0      0      0      0      0      6      5      5      4      5
TGTCTCTATCGTGCA     CLYRA       70     94     66     53     69      0      0      0      0      0     12     14     21     23      9
TTACTAGAGCCCTTA     LLEPL        1      0      1      0      2     11     15     15     14     12      0      0      0      0      0
TTCGGCTACAACATA     FGYNI        0      0      0      0      0     10     18      9     15     16      0      0      0      0      0
ACGGACTTTATCAAC     TDFIN        0      1      0      0      0     13     15     11     12     15      0      0      0      0      0
CAGAGCATTATTAGC     QSIIS       59     74     38     45     66      0      0      0      0      0      5      4     11      4      2
CTAGCATCGATGCGG     LASMR       69     68     60     47     66      0      0      0      0      0      0      0      0      2      1
CACACTCGAATAACC     HTRIT       79     82     65     57     65      0      0      0      0      0     12     15     11     10     15
CCTGACGAAAAGAAG     PDEKK       51     96     79     62     65      0      0      0      0      0      4      8      5      7      4
AATATAACGGTCACC     NITVT       64    102     69     51     64      0      0      0      0      0      2     12      4      8      8
CAAGTTACCCTCACT     QVTLT       55     57     56     43     64      0      0      0      0      0      2      2      3      2      0
ATCGAGTCAAACATA     IESNI        0      0      0      0      0     11      6     18     13     15      0      0      0      0      0
GAACTCCTATATCCA     ELLYP        0      2      3      0      4     14      6      9     14     16     25     21     27     34     30
GCATCCCACGCTAGA     ASHAR       84     72     63     60     63      0      0      0      0      0      5      5      5     11      8
TGCAGGACAGTCATC     CRTVI       58     67     54     42     63      0      0      0      0      0     20     22     16     17     22
ACGCTCGCCCTTCCC     TLALP       44     63     64     53     62      0      0      0      0      0      4      4      5      2      5
CTTCGGTGCACTAAT     LRCTN       49     55     61     46     62      0      0      0      0      0      2      6     12      6      6
GGACCTTTTACTAAT     GPFTN        0      0      0      0      0     11     11     11     16     12      0      0      0      0      0
ACATATGGTCGACTG     TYGRL       70     71     87     66     60      0      0      0      0      0      5      3      3      5      4
CCTCTCAATCTCGCA     PLNLA       63     65     74     56     60      0      0      0      0      0     16     16     17     16      9
ACCGACAATCCCTAC     TDNPY        0      0      2      0      0     11      9     11     15     13     12     11     15     15     19
AGTGCCCAATCTCGC     SAQSR        0      0      0      0      0     17      8     14      9     11      0      1      1      1      4
ATCGGCTCAAACATA     IGSNI        0      0      0      0      0     12     15      8      4     20      0      0      0      0      0
CTCCTACCACCCATG     LLPPM       58     63     57     36     59      0      0      0      0      0      6      6      5      2      6
CGTGAGAACCGCTTA     RENRL       62     67     79     61     58      0      0      0      0      0      3      4      8      5     12
TTCTCTTCCTACAAT     FSSYN        0      0      0      0      0     16     16      6      9     10      0      0      0      0      0
CCAATCACTTTTCGC     PITFR       57     57     61     43     56      0      0      0      0      0      5      6      2      9      5
TTACCTAGACCCTTA     LPRPL        0      0      0      0      0     11     11     15      8     11      0      0      0      0      0
GCGAATCGAATTATC     ANRII       48     59     50     55     55      0      0      0      0      0     10      7      8      8     12
AGGACTTTATTCAAC     RTLFN        0      0      0      0      0     11     14      7      8     14      0      0      0      0      0
CATAGCGTAACGAAG     HSVTK       68     58     61     40     54      0      0      0      0      0      7      7      9     10      6
GATTCCTTCGCGGCG     DSFAA       52     67     56     38     54      0      0      0      0      0      0      1      0      3      4
AGCGGCCGAGCGCGG     SGRAR       85     70     89     54     53      0      0      0      0      0      3      1      7      4      6
CGAAAGCGTTAGGAC     RKR*D        0      0      0      0      0     13     14     13      7      6      0      0      0      0      0
CTCGACTTACCTATA     LDLPI       69     47     51     29     53      0      0      0      0      0      0      0      2      0      0
CACCACACTATGGCC     HHTMA        0      0      0      0      1     13      6     18      8      6      6      1      3      5      4
ATGACTCACAGATGA     MTHR*        0      0      0      0      0      8     15     10     11      7      0      0      0      0      0
CGCGTCACTCTACAA     RVTLQ       51     51     54     46     50      0      0      0      0      0      4      2      4      6      7
TTACGATACCCTTAC     LRYPY        0      0      0      0      0     12      9     12      5     11      0      0      0      0      0
AGGACGCTACCTGAG     RTLPE       45     50     46     25     48      0      0      0      0      0      7      6      6      6     10
CGAGTATCGGTCTCC     RVSVS       31     42     48     18     48      0      0      0      0      0      7     12      9     15     16
TTCGCTCTAACATAC     FALTY        0      0      0      0      0      9     12      7      4     16      0      0      0      0      0
TTGTCCTCTATTTCC     LSSIS       41     47     36     28     48      0      0      0      0      0      4      4      5      5      1
AACATTAACCCTAGA     NINPR       54     58     58     37     47      0      0      0      0      0      9     11      7      5     13
GAAGACGACCTAGTC     EDDLV       42     58     49     27     47      0      0      0      0      0     42     33     24     25     32
GTTCCCTGCACCGTG     VPCTV       49     63     40     55     47      0      0      0      0      0      1      3      7      6      2
TTTTTAGAGGCCATA     FLEAI       58     59     55     46     47      0      0      0      0      0     20     27     12     19     24
GGTGCACGTCTCGTG     GARLV       59     49     53     22     46      0      0      0      0      0      6     13     11      6      7
GTTGCCTCAATACAT     VASIH       66     48     66     55     46      0      0      0      0      0      4     12      8      5     15
AGACGTTTATACATC     RRLYI        0      0      0      0      0      7      8      7      5     17      0      0      0      0      0
TCTGCACATCTCGCT     SAHLA       51     59     43     47     44      0      0      0      0      0      0      5      5      5      3
ATTGGAGAACTTGTT     IGELV       39     36     23     27     43      0      0      0      0      0     10     10     10      9     12
TCGGCCAGTATTTCT     SASIS       53     57     46     37     43      0      0      0      0      0      5      8      5      5      8
CACCCTCACAGTCAA     HPHSQ       33     28     35     25     42      0      0      0      0      0      9     11     18     13     14
CACCTATCTGCAAAG     HLSAK       49     77     50     47     42      0      0      0      0      0      5      6      3      4      7
CCACTCACCCTAGGT     PLTLG       52     45     46     28     42      0      0      0      0      0      6      2      2      4      3
CCACTCACTCTAATC     PLTLI       39     49     41     42     42      0      0      0      0      0     10     13     10      9      8
CTAGCAGACGTAGCA     LADVA       48     59     59     38     42      0      0      0      0      0      5      6     14      5      8
TGAACACTCCGCTCA     *TLRS       37     41     55     27     42      0      0      0      0      0      2      2      3      7      7
CATACTTCCCTCACG     HTSLT       55     62     56     42     41      0      0      0      0      0      4      5      6      8      4
CCCATCTAACTGTTC     PI*LF       47     39     35     42     41      0      0      0      0      0      0      0      0      0      3
TACACCACCGGCCCT     YTTGP        0      0      2      2      1      7     11      7      6      9     12      8     10      5     13
ATCGACGCAATATGA     IDAI*        0      0      0      0      0      5     10     10      7      8      0      0      0      0      0
CACAATACAACGCCA     HNTTP        0      0      0      0      0     12      9      5      9      5     20     18     22     28     24
TCGATCGCCGCTGGA     SIAAG       58     59     38     52     40      0      0      0      0      0      7      0      0      3      0
ACATTAAGTTTTACT     TLSFT       44     41     38     24     39      0      0      0      0      0      6      9      1     13      8
ATGCACCACATATTA     MHHIL       30     36     23     32     39      0      0      0      0      0      2      2      1      1      2
CAAATGTCTGCTGCT     QMSAA       44     53     45     37     39      0      0      0      0      0      5      3      3      8     11
GAACTCCTGGCCCTA     ELLAL       53     43     53     46     39      0      0      0      0      0      2      5      4      1      4
TTCCCGACCGGTCCG     FPTGP       23     24     33     28     39      0      0      0      0      0     23     49     36     24     21
TTGTTGTTACCCCCT     LLLPP       33     32     32     25     39      0      0      0      0      0      1      6      5      5      8
ATGACTCACAGTATG     MTHSM        0      0      0      0      0      6      5      6      8     13      0      0      0      0      0
CGATACACTATATCC     RYTIS       31     39     35     26     38      0      0      0      0      0      0      0      0      0      0
GCAGCGATCACTATT     AAITI       46     43     64     38     38      0      0      0      0      0     16     11     14     11     23
TCGACGCTTGCTTCG     STLAS       27     39     39     38     38      0      0      0      0      0      7     12     21     13     16
TTAGCTCAAGATGTA     LAQDV        0      0      0      0      0     11      5      7      6      9      0      0      0      0      0
CACTTGCCCGCGGCG     HLPAA       38     37     33     33     37      0      0      0      0      0      8     12     17     23     11
CCGCGAGCCTTTAAT     PRAFN        0      0      0      0      0      6     10      7      5      9      0      0      0      0      0
GGTCAAGCATTAGGA     GQALG       51     48     46     36     37      0      0      0      0      0      9     14      8      4     16
GTCCTCCCCCCTCTA     VLPPL       39     41     34     18     37      0      0      0      0      0      5     11      5      5      5
TACAGACCCTTACAT     YRPLH        0      0      0      0      0      5      6     10      7      9      0      0      0      0      0
TACTAACCAGACTGA     Y*PD*        0      0      0      0      0      7      7      7     10      6      0      0      0      0      0
ACAGTGTCGGTCTCC     TVSVS       33     49     51     37     36      0      0      0      0      0      3      2      0      2      1
AGGACTTTATCAACC     RTLST        0      0      0      0      0     11      6      4      5     10      1      0      0      0      0
AGTCCACTATTCAAC     SPLFN        0      0      0      0      0      7      4     12      3     10      0      0      0      0      0
ATCGCTACCCCGAGC     IATPS       34     60     39     30     36      0      0      0      0      0      4      6      6      6      1
CAGACGCCACTTTTG     QTPLL       43     38     43     52     36      0      0      0      0      0      0      0      0      0      0
CCCGCCTGAATGAGA     PA*MR       40     55     43     35     36      0      0      0      0      0      1      2      1      0      1
CCTTCTAACTGTCAC     PSNCH        0      0      0      0      0     10     13      4      3      6      0      1      0      0      0
CGCCGTAGCTTAATC     RRSLI        0      0      0      0      0      5      5      8      7     11      0      0      0      0      0
TGCTTTGCAAAGAAG     CFAKK       25     32     26     19     36      0      0      0      0      0      5      4     13      7      5
ATCAGCACAAGGATT     ISTRI       44     32     29     33     35      0      0      0      0      0     17      9     10     16     12
CCCCTACGGGCTCGT     PLRAR       42     37     35     27     35      0      0      0      0      0      2      1      5      2      3
ATCGCTGCCGTGAGC     IAAVS       44     38     38     28     34      0      0      0      0      0      8      5      9      4     10
CAATACCTACATAAC     QYLHN        2      1      1      0      2      6      4      7      5     10      0      0      0      0      0
GAACTTGTTCTCGTG     ELVLV       48     39     47     34     34      0      0      0      0      0      7      3      9      8      8
GCTGACCGCCTTCGT     ADRLR       43     52     50     42     34      0      0      0      0      0      0      3      2      4      0
CGAACTACAATACAG     RTTIQ       38     46     49     34     33      0      0      0      0      0      5      2      1      3      2
AACCAAGCCGACTTC     NQADF        0      0      0      0      0     10      6      8      4      4     24     24     25     23     30
ACGCCGTTATTAATC     TPLLI        0      0      0      0      0      4      8      6      9      5      0      0      0      0      0
AGACCTGCATTGCCC     RPALP       36     31     18     13     32      0      0      0      0      0      5      2      1      4     10
AGGGACTTTATCAAC     RDFIN        0      0      0      0      0      2      6      8      6     10      0      0      0      0      0
CCGTTCTTAAGTCAC     PFLSH        0      0      0      0      0      9      5      6      7      5      0      0      0      0      0
CTCGCCCGGCCGACA     LARPT       21     32     12     23     32      0      0      0      0      0      1      1      1      1      4
CTCGCTGCAATATCC     LAAIS       24     29     20     19     32      0      0      0      0      0      3      3      7      5      7
GACCTCCGCCTTCGA     DLRLR       16     26     29     19     32      0      0      0      0      0     11     13     14     10     15
GTACCCGTCGTGACA     VPVVT        0      0      0      0      0      6      3      4      9     10      3     13      5      8     11
TACTAGACCCTTACA     Y*TLT        0      0      0      0      0      8      8      6      5      5      0      0      0      0      0
TGTACGTCGCGGGTT     CTSRV        0      0      0      0      0     11      1      6      7      7     14      8     20     17     17
CAATGAATTGTCATC     Q*IVI       30     27     32     24     31      0      0      0      0      0      0      1      0      0      0
CGGGCCCTTAAGGAT     RALKD       23     41     40     17     31      0      0      0      0      0      1      0      2      5      4
CGTCCGATGTGCACT     RPMCT        0      0      0      0      0      8     11      2      3      7     10     12     19     15     10
CTCCAAGTTCTTAAT     LQVLN       24     25     30     11     31      0      0      0      0      0     10     11     10     19      8
GACGTTACAGTGTCT     DVTVS       36     33     36     35     31      0      0      0      0      0      0      0      0      0      0
GCTCTGATCCCGTCG     ALIPS       24     41     48     34     31      0      0      0      0      0      6     15     12     17     16
GTTCGGCTCAACATA     VRLNI        0      0      0      0      0      9      5      5      5      7      0      0      0      0      0
TTCGACTCAAACATA     FDSNI        0      0      0      0      0      3      5      9      9      5      0      0      0      0      0
CAAGTCCACTTTTTG     QVHFL       18     17     21     18     30      0      0      0      0      0      0      0      0      0      0
CCTCACCGGCTCTTC     PHRLF       33     32     32     23     30      0      0      0      0      0      0      2      4      2      3
GCGATTTCGGTCTCG     AISVS       32     34     22     20     30      0      0      0      0      0      3      9      8      5      2
TACACGACCCTTTAC     YTTLY        0      0      0      0      0      7      6      9      3      5      0      0      0      0      0
TAGTCCTTCGCCGGC     *SFAG       35     22     27     20     30      0      0      0      0      0      0      1      0      1      1
TTCGCTCAAGATGTA     FAQDV        0      0      0      0      0      5      3      8      3     11      0      0      0      0      0
AGGACCTTTATCAAC     RTFIN        0      0      0      0      0      1      9      3     10      6      0      0      0      0      0
AGTCTATACGTCATT     SLYVI        0      0      0      0      0      4      7      4      5      9      0      0      0      0      0
CTGACCACCCTCGCA     LTTLA       49     41     43     31     29      0      0      0      0      0      9      4      7     13     13
TCAGTCCAACATAAC     SVQHN        0      0      0      0      0     10      5      4      7      3      0      0      0      0      0
TTAGCTCACAAGATG     LAHKM        0      0      0      0      0      4      5      3      8      9      0      0      0      0      0
TTCTCTTTGCTCGCT     FSLLA       23     33     27     23     29      0      0      0      0      0      6      5      4     11      0
ACCGCGTACGCCGGA     TAYAG       41     40     42     29     28      0      0      0      0      0      4      7      2      4      4
ACTTAACCCAGAGCA     T*PRA       24     20     27     12     28      0      0      0      0      0      5      9      6      5      9
AGGACTTTATCAATC     RTLSI        0      0      0      0      0      3      8      4      3     10      0      0      0      0      0
ATGATATTACAACGC     MILQR        0      0      0      0      0      4     10      5      4      5      0      0      0      0      0
CAACTCGCAGTTCTG     QLAVL       47     36     33     30     28      0      0      0      0      0      6      3      6      5      7
CCGACGACAATACTC     PTTIL        0      0      0      0      0      9      4      4      6      5     24     13     19     13     22
CGTGCGTCGGCCTCC     RASAS       27     24     21     23     28      0      0      0      0      0      7      6      8      6      9
CTCTACGAAACTACA     LYETT       35     31     31     34     28      0      0      0      0      0     12     13     13      8     13
GATACAGAGGACGTT     DTEDV        2      3      5      3      5      4      5      1      6      7     20     26     24     33     27
TACAGCACCATCACA     YSTIT       35     40     33     32     28      0      0      0      0      0      2      1      4      4      5
TGCGCAGCATTAAGC     CAALS       23     46     19     15     28      0      0      0      0      0      2      2      5      0      3
ATCCACACTCTGTCC     IHTLS       28     24     21     30     27      0      0      0      0      0      4      8      4      3      7
ATTGAAGGCTACGCG     IEGYA       24     26     30     21     27      0      0      0      0      0     11     10     10     13      9
CACGCGGGCGTGTCC     HAGVS       27     23     16     25     27      0      0      0      0      0      3      3      4      2      4
CGGATTACGCCAATA     RITPI       26     33     31     17     27      0      0      0      0      0      2      2      3      1      5
GAGCTCCTCCTACAT     ELLLH       29     28     36     16     27      0      0      0      0      0      7     10     13      6     11
GTGACCGCCGACTCC     VTADS       35     31     32     23     26      0      1      0      0      0     10     13     15     16     11
TACAGAAAACTTTAC     YRKLY        0      0      0      0      0      5      8      5      4      5      0      0      0      0      0
TGCTCTGAGCATACG     CSEHT       18     25     22     10     27      0      0      0      0      0      3      0      3      2      3
AATGACCCACGTGAA     NDPRE       19     16     19     15     26      0      0      0      0      0      7      2     10      8     10
ACGTCACCTTACGAA     TSPYE        0      0      0      0      0      9      5      1      2      9     22     31     31     28     34
AGATTTCCATACGGT     RFPYG       20     34     40     25     26      0      0      0      0      0      0      1      2      3      3
CAGCTGATCCCATCC     QLIPS       29     37     35     41     26      0      0      0      0      0      4      5      6      2      8
CCTCCCCCTCACCAC     PPPHH       19     30     21     25     26      0      0      0      0      0      9     10      8      7      1
CGTGTGATAGCGGCT     RVIAA       24     38     26     22     26      0      0      0      0      0      7      3      6      5      4
CTGCCACGCCGTATC     LPRRI        0      0      0      0      0      4      5      6      3      8      0      0      0      0      0
GAAGGACTTGCCCAA     EGLAQ       39     31     23     21     26      0      0      0      0      0      1      3      3      2      7
GAATCTCGAATCCCT     ESRIP        1      0      1      0      0      4      5      7      8      2     16      9     14     16     21
GAGGAGTCTGATAGT     EESDS       37     35     24     20     26      0      0      0      0      0     25     24     16     31     37
GAGGCAATCAGTGCT     EAISA       13     36     28     14     26      0      0      0      0      0      4      6      1      2      8
TCAACGGGGCAGACT     STGQT       30     39     40     19     26      0      0      0      0      0      1      4      2      1      2
TCCACTCGTCAAGCT     STRQA       23     24     19     19     26      0      0      0      0      0     15      8     15     21     12
ATTACCCAACTGGTC     ITQLV       27     44     34     17     25      0      0      0      0      0      6     16      8     10     14
ATTATCCATGCATAC     IIHAY       14     25     23     14     25      0      0      0      0      0      3      2      5      3      5
CACAATCAGATATAT     HNQIY        0      0      0      0      0      4      3      3      7      8      0      0      0      0      0
CGTACTTTAGTCAAC     RTLVN        0      0      0      0      0      5      2      7      3      8      0      0      0      0      0
CTCACCCCGGCCCGC     LTPAR        1      0      0      0      4      4      4      6      4      3      2      3      2      3      1
CTTCCAGCTGGCTTG     LPAGL       29     22     19     21     25      0      0      0      0      0     22     17     14      9     19
TAACAGACCCGTTAC     *QTRY        0      0      0      0      1      5      8      9      1      1      0      0      0      0      0
TGGAACCCGGTCATT     WNPVI       28     25     24     16     25      0      0      0      0      0      9      5      5      4      7
TTAGTAAGTTGCTAC     LVSCY        0      0      0      0      0      5      2      3      5     10      0      0      0      0      0
TTGTCCCCTATCACC     LSPIT       16     13     32     13     25      0      0      0      0      0      3      1      3      4      2
ACGGCTTTATTCAAC     TALFN        0      0      0      0      0      7      7      4      0      6      0      0      0      0      0
AGCGTTCTCTCGAGT     SVLSS       16     13     20     15     24      0      0      0      0      0      0      0      0      0      0
CCCCCCTACCTCGCT     PPYLA        4      8      1      0      0      5      4      9      2      4      3      4      1      0      1
GCCGTATGAAAGTTG     AV*KL        0      0      0      0      0      7      4      4      6      3      4      3      2      2      2
TCTCTTAAAGCCATA     SLKAI       24     25     26     14     24      0      0      0      0      0      6      8      5      8     10
TTACACGACCCCTTA     LHDPL        0      0      0      1      0      3      6      5      5      5      0      0      0      0      0
CCCACGATCATTGGA     PTIIG       25     30     41     32     23      0      0      0      0      0      2      1      1      2      1
CCGCTTTCCATCGCA     PLSIA       23     35     30     14     23      0      0      0      0      0      0      6      0      0      1
CCGTCGCCGGCTGAA     PSPAE       14     17     17     11     23      0      0      0      0      0     16     17     20     19     15
CGGCCGCCCAGCGGA     RPPSG       25     19     20     19     23      0      0      0      0      0      1      1      1      0      1
TACTGGGCCAAAAGC     YWAKS       20     18     29     19     23      0      0      0      0      0      2      3      4      1      2
TCAATTGCCATTTCT     SIAIS       18     22     15     11     23      0      0      0      0      0      3      1      0      0      1
TTACAGACCCCTTAC     LQTPY        0      0      1      1      1      7      5      1      7      2      0      0      0      0      0
TTACTCACTAGAATG     LLTRM        0      0      0      0      0      3      6      7      2      5      0      0      0      0      0
ACACTACCTTGCAAC     TLPCN        6     12      6      5      6      7      1      1      2      5     28     26     28     28     37
AGGACTTTTATCAAT     RTFIN        0      0      0      0      0      6      1      3      5      7      0      0      0      0      0
CCGGACACCTGCGGT     PDTCG       17     21     16      9     22      0      0      0      0      0      3      7      4      6      6
CGTCTTTAAGTCAAC     RL*VN        0      0      0      0      0      4      5      4      6      3      0      0      0      0      0
GAAACCGTATGTATG     ETVCM       23     32     26     16     21      0      0      0      1      0     26     27     19     22     30
GTCCACCCTGACACG     VHPDT        6     20     13     19     22      0      0      0      0      0     18     22     14     24     23
TCAACAGACCCGTTA     STDPL        0      0      0      0      0      6      6      6      3      1      0      0      0      0      0
TCACTAGGCAGTTCC     SLGSS       25     29     29     24     22      0      0      0      0      0     12     19     20     11     16
TTTTCGCCGCCCGGC     FSPPG        0      1      0      2      3      6      3      6      1      3      1      1      0      2      1
AAATATGCTACTATA     KYATI       32     30     29     12     21      0      0      0      0      0      4      0      0      5      1
ACATTCACGGCTGCC     TFTAA       37     39     29     29     21      0      0      0      0      0      9      9      5      4      6
AGATCGTGGCTATAA     RSWL*       13     22     17     13     20      0      1      0      0      0      1      1      1      0      3
AGCGTCATCGTCATT     SVIVI       24     28     25     27     21      0      0      0      0      0      4      3      4      8      6
AGTGAAATAGCCCTC     SEIAL       13     10     10      5      6      1      2      2      4      6      9     11     19     12     26
CACGCACGATTGGCC     HARLA       19     22     25     20     21      0      0      0      0      0      0      4      0      2      0
CGCACACGATTAAAA     RTRLK       19     15     33     25     21      0      0      0      0      0      9     12     13      8     10
CGCTCCGGCACGGTA     RSGTV        0      1      1      0      0      6      6      2      4      3      6      8      9      8      5
CGGCCGTAGCTTAAT     RP*LN        0      0      0      0      0      3      5      6      4      3      0      0      0      0      0
CTGACGTAACCTATA     LT*PI       20     18     26     13     21      0      0      0      0      0      0      0      0      0      0
GCGGGCGATTGAGCA     AGD*A       28     18     29     15     21      0      0      0      0      0      2      1      2      2      7
GCTACGATCGCTACG     ATIAT       25     30     30     23     21      0      0      0      0      0      2      4      6      7      6
GTCACTACTATTACG     VTTIT       15     17     14      3     21      0      0      0      0      0      3      3      8      3      6
TTCAGCTCAAACATA     FSSNI        0      0      0      0      0      6      5      2      2      6      0      0      0      0      0
TTCGGCTCAACATAC     FGSTY        0      0      0      0      0      5      4      3      2      7      0      0      0      0      0
ACGGGAGCTGCAATA     TGAAI       13     15     14     16     20      0      0      0      0      0      3      3      3      4      3
ACTGCCGATTATCCT     TADYP       22     20     15     13     20      0      0      0      0      0     30     45     37     43     51
CACATCAGATATAAT     HIRYN        0      0      0      0      0      3      4      5      4      4      0      0      0      0      0
CAGTGCGGAAATCGG     QCGNR       15     13     15     10     20      0      0      0      0      0     42     58     44     43     48
CATACGGCGGGATCG     HTAGS       26     14     16     11     20      0      0      0      0      0     10     15     19      9     15
CCTCTTTCATCCAGC     PLSSS       22     23     24     25     20      0      0      0      0      0     17     17     14     13     13
CGGCCGCCATTTTGC     RPPFC       22     12     13     11     20      0      0      0      0      0      1      0      2      2      2
CTCAACATAGATAAT     LNIDN        0      0      0      0      0      3      8      5      2      2      0      0      0      0      0
CTCGACTTCCTACTA     LDFLL       30     30     20     32     20      0      0      0      0      0      0      1      0      0      0
GATGCCAACATTAAT     DANIN        9      2      2      4      5      4      1      2      5      3      9     13     16     23     20
GTGCCGCCCGAATCA     VPPES       23     40     22     22     20      0      0      0      0      0      0      0      0      0      0
TACTAACCGACATGA     Y*PT*        0      0      0      0      0      1      2      3      5      9      0      0      0      0      0
TATACCAGCCAGACT     YTSQT       22     28     37     16     20      0      0      0      0      0      6      5      4      7     11
TCCGCGTCAGTAGGA     SASVG       16     16     11     24     20      0      0      0      0      0      3      2      4     10      2
TGAGCAACTCGTTTA     *ATRL       24     24     29     13     20      0      0      0      0      0      3      6      5      6      4
TGCCACGCCACAATT     CHATI       21     32     19     22     20      0      0      0      0      0     26     17     25     34     16
ACGCTTACAGTTACC     TLTVT       11     16     15      9     19      0      0      0      0      0      6     12      6     12     10
ACGGCCCTGGCGACC     TALAT       23     30     32     21     19      0      0      0      0      0      2      2      0      0      0
ATGCCGTGCATTATG     MPCIM       35     22     18      9     19      0      0      0      0      0      7      8      6      6      7
CCCGACTTTCTCGAA     PDFLE       16     17     14     13     19      0      0      0      0      0     22     30     33     30     22
CCCGTTACACTAGGC     PVTLG       13     15     13     10     19      0      0      0      0      0      0      3      2      1      0
CCCTCCAGCTGAACA     PSS*T       11     23     10      9     19      0      0      0      0      0      0      0      0      0      0
CCGCGTTCTACGCTT     PRSTL       20     26     31     17     19      0      0      0      0      0     16     18     19     13     25
CTCAAACCAGAGCTG     LKPEL       20     29     23     17     19      0      0      0      0      0     16      9     15     10     12
CTCAATAGTGTGATG     LNSVM       18     27     29     22     19      0      0      0      0      0      5      7      8      3      5
GAGCTCTCACAACTC     ELSQL        6      4      8      5      8      3      2      1      1      4     11     21     22     25     20
GTGTACGCCTGAAGT     VYA*S       16     19     12      8     19      0      0      0      0      0      1      0      0      2      1
TCGGCTAGCAACATA     SASNI        0      0      0      0      0      5      7      1      2      4      0      0      0      0      0
TGCACCTATCCAAAC     CTYPN       19     17     14      6     19      0      0      0      0      0      4     13      9     15     11
TGTCCAGTCGAATAT     CPVEY       19     29     28      8     19      0      0      0      0      0      8     12     10     11      9
TTACAGACCCCTTAT     LQTPY        0      0      1      0      0      5      3      7      2      2      0      0      0      0      0
TTACAGACCCCTTCA     LQTPS        0      0      0      0      0      3      5      2      6      3      0      0      0      0      0
TTACTCACTAGATGC     LLTRC        0      0      0      0      0      4      4      3      3      5      0      0      0      0      0
TTCGTACTAACATAC     FVLTY        0      0      0      0      0      2      6      5      2      4      0      0      0      0      0
TTCGTCTTTCACAAT     FVFHN        0      0      0      0      0      3      6      4      5      1      0      0      0      0      0
TTGACTCCAACCTTA     LTPTL        0      0      0      0      0      6      2      7      1      3      0      0      0      0      0
AATCCTGCTTCAAGA     NPASR        0      0      0      0      0      1      4      1      8      4     12     15     17     10      9
ACTAAAAAGCCCCCT     TKKPP        5     11     13      5     18      0      0      0      0      0      3      2      4      4      2
ATCTGCACCCCCGTG     ICTPV       13     23     15     17     18      0      0      0      0      0      0      2      2      2      1
CATCCGCCCTCCCTC     HPPSL        9     10     10      3     18      0      0      0      0      0     12      9     11      9     10
CCGTTCTTAAGCAAC     PFLSN        0      0      0      0      0      2      3      6      3      4      0      0      0      0      0
CGCCCTAACCTAATA     RPNLI       10     24     21     14     18      0      0      0      0      0      0      1      0      0      2
GAGGTGCCCCTTATC     EVPLI       14     10     14      9     18      0      0      0      0      0      5      9     13      3      7
TACTGACCCTTAACA     Y*PLT        0      0      0      0      0      3      5      3      1      6      0      0      0      0      0
TGAGAACCTCGTTGA     *EPR*       26     34     33     26     18      0      0      0      0      0     10     14      5      6     10
TGTAACCCGCCCACA     CNPPT       21     26     18     16     18      0      0      0      0      0     10     11      7      9      8
TGTCTATCTGCAAGC     CLSAS       14     15     15      9     18      0      0      0      0      0      5      4      2      1      3
TTACAAGACCCGTTA     LQDPL        0      0      0      0      0      4      5      1      5      3      0      0      0      0      0
TTACGACGTACCCAG     LRRTQ       30     31     11     18     18      0      0      0      0      0     10      7     10     14      8
AACGAGCGCAATAGA     NERNR        0      0      0      0      0      1      7      0      3      6      0      0      0      0      0
ACAAACACGGCAGTA     TNTAV       14     24     17     17     17      0      0      0      0      0      6     12      4     11      7
ACGGCCTTATTAATC     TALLI        0      0      0      0      0      3      8      1      2      3      0      0      0      0      0
ACTATTTATTTGGAC     TIYLD       12     13     23     14     17      0      0      0      0      0      2      2      8      3      8
AGGAAACCTGAGCCT     RKPEP       13     20     10     14     17      0      0      0      0      0     24     20     17     15     15
CACTCCAAATTTGCA     HSKFA        4      5      9      4      5      2      4      3      2      1      2      7      5     16     10
CAGCAGTCTGCTTCG     QQSAS       32     26     21     15     17      0      0      0      0      0      3      4      8     10      6
CAGGCCTTAATCGGT     QALIG       16     18     15      8     17      0      0      0      0      0      5      2      0      4      2
CATGCAAGTGGTAGG     HASGR       13     11      7     11     17      0      0      0      0      0      2      4      5      2      6
CCATGAAGACTGTAC     P*RLY       14     12     17     22     17      0      0      0      0      0      1      1      2      3      2
CCTTCTCCATTACCT     PSPLP       14     26     13     17     17      0      0      0      0      0     20     35     16     33     25
CGGACCTACTTCGTA     RTYFV       13     14     14     17     17      0      0      0      0      0      2      4      9      3      6
CTACCGGGCGGACAT     LPGGH       18     11     18      9     17      0      0      0      0      0      8      7     12      8      3
CTCGCTAACATGTCG     LANMS       15     15     15     15     17      0      0      0      0      0      3      4      7      6      5
GAAGCCACCACCATG     EATTM       28     36     14     21     17      0      0      0      0      0      4      6      4      2      5
GCCACTCTCCCGCCC     ATLPP        1      0      1      0      1      5      2      1      2      6      5      3      6      4      4
GGACTTTACTCAATC     GLYSI        0      0      0      0      0      2      4      2      5      4      0      0      0      0      0
TACCCCTGTGAGACA     YPCET       15     21     12     11     17      0      0      0      0      0     23     24     18     36     30
TCAGACCTTCCTATA     SDLPI       25     14     12     20     17      0      0      0      0      0      0      0      0      0      0
TCGGGTGCCATCACT     SGAIT       19     13     24     16     17      0      0      0      0      0      7     10     16     11     20
TTAGCTACAACATGA     LATT*        0      0      0      0      0      1      6      5      1      4      0      0      0      0      0
TTAGCTCTAACATAC     LALTY        0      0      0      0      0      2      8      3      3      1      0      0      0      0      0
TTGAGTAAGTGGCTA     LSKWL       16     21      9     11     17      0      0      0      0      0      0      0      0      0      0
AAGGACTTTAGTCAC     KDFSH        0      0      0      0      0      4      5      2      3      2      0      0      0      0      0
AATGTGACGCCAAGC     NVTPS        1      0      2      0      2      4      3      1      5      1      7      3      8      7      2
ACAACGCGTCAGGTC     TTRQV        9     34     14     13     16      0      0      0      0      0      1      1      0      1      0
AGACTTTACCTTAAC     RLYLN        0      0      0      0      0      1      1      4      5      5      0      0      0      0      0
AGTCTACTACGTCAT     SLLRH        0      0      0      0      0      3      2      4      5      2      0      0      0      0      0
CAACCTACAATCCAT     QPTIH        0      2      2      0      4      3      1      2      3      3     23     31     27     37     32
CAATCCTACATAATC     QSYII        7      7      9      6     16      0      0      0      0      0      0      0      0      0      0
CACGCGACAATCAAG     HATIK        9     15      7     14     16      0      0      0      0      0      8      8     11      7      5
CCAGTAATGGGAATG     PVMGM       12     12     12     10     16      0      0      0      0      0      4      1      3      5      3
CTCAGCAAGTTAGAC     LSKLD       16     15     16     12     16      0      0      0      0      0      9      8      8     13     19
CTCCCCTCCCAGTCC     LPSQS       19     16     11     12     16      0      0      0      0      0     11      7      8      6     10
GCGACTTACGTCATC     ATYVI        0      0      0      0      0      0      1      9      1      5      0      0      0      0      0
GCGCTCGCCCCAACA     ALAPT       21     16     18     18     16      0      0      0      0      0      6      8      9      2      6
GGACCTTTACCTAAT     GPLPN        0      0      0      0      0      1      4      2      2      7      0      0      0      0      0
TACGAGTTACCTTAC     YELPY        0      0      0      0      0      2      5      3      2      4      0      0      0      0      0
TAGATTACCTTCAAC     *ITFN        0      0      0      0      0      5      2      6      1      2      0      0      0      0      0
TCGATACACTATATC     SIHYI       11     16     12      7     16      0      0      0      0      0      0      0      0      0      0
TCGGCTACAAACATA     SATNI        0      0      0      0      0      7      2      2      0      5      0      0      0      0      0
TCGTAACCAACAGTA     S*PTV        0      0      0      0      0      2      3      7      2      2      0      0      0      0      0
TCTGCTCTAGTTGTT     SALVV       32     24     21     23     16      0      0      0      0      0      3      1      8      5      3
TTAGCCTCAAGATGA     LASR*        0      0      0      0      0      1      2      2      4      7      0      0      0      0      0
TTAGCTACAAGATGA     LATR*        0      0      0      0      0      2      1      5      4      4      0      0      0      0      0
TTAGTAAGTGCCTTA     LVSAL        0      0      0      0      0      3      3      4      2      4      0      0      0      0      0
TTCAGCTCAAGATGA     FSSR*        0      0      0      0      0      3      4      4      3      2      0      0      0      0      0
TTCAGTCTAACATAC     FSLTY        0      0      0      0      0      1      3      6      4      2      0      0      0      0      0
TTCGCCAGAGCACCC     FARAP       22     14     25     13     12      0      1      0      2      1     16     21     19     14     14
TTCGGCTCTAACATA     FGSNI        0      0      0      0      0      3      4      6      1      2      0      0      0      0      0
AATAGCTGAAAAAGG     NS*KR       17     22     11     11     15      0      0      0      0      0      1      2      2      2      1
ACGCTATCCCTCTCC     TLSLS       16     18     26     11     15      0      0      0      0      0      0      3      3      1      3
AGACTTAAATTCAAC     RLKFN        0      0      0      0      0      1      2      2      5      5      0      0      0      0      0
AGGACTTTAGTCAAC     RTLVN        0      0      0      0      0      2      4      1      2      6      0      0      0      0      0
AGGGACCTTTATAAC     RDLYN        0      0      0      0      0      2      0      6      5      2      0      0      0      0      0
ATCACAACGGGAAAA     ITTGK       14     15     17     15     15      0      0      0      0      0      4      6      5      6      7
ATGACTCACATATGA     MTHI*        0      0      0      0      0      0      2      2      5      6      0      0      0      0      0
ATTACAGAGTGAAAG     ITE*K       12      5     10     13     15      0      0      0      0      0      1      0      0      2      0
CCCCCTGTTCCTTTC     PPVPF        0      0      0      0      0      6      2      3      2      2      0      1      1      0      0
CCCTACCCGTGATAA     PYP**       24     26     24     15     15      0      0      0      0      0      2      2      4      3      5
CTAATAGCACGAATC     LIARI        6     16     14     13     15      0      0      0      0      0      4      3      4      7      4
CTCGACTTCCCTATA     LDFPI       13     11     10     12     15      0      0      0      0      0      0      1      0      0      0
CTGCGGTAAACGATA     LR*TI        9     11     18     11     15      0      0      0      0      0      0      0      0      0      0
GAAGGCCAAGCGGTC     EGQAV       21     24     13      7     15      0      0      0      0      0      3      8      2      1      5
GAAGTAACTACAAAT     EVTTN       17     16     18     20     15      0      0      0      0      0      8      6      9     11     15
GAGCATGCTGTAATT     EHAVI       11     12     11      5      7      2      1      1      2      2     18     27     17     24     30
GAGGCCCGACCCGCG     EARPA       13     21     14     15     15      0      0      0      0      0      9      7      8      9      7
GTGCCCACCCCGACT     VPTPT        7     13     12      8     15      0      0      0      0      0      4     14      4      7      5
TCAACAGACCGTTAC     STDRY        0      0      0      0      0      4      5      4      1      1      0      0      0      0      0
TCAAGTCCACTTTTG     SSPLL       14     30     31     15     15      0      0      0      0      0      0      0      0      0      0
TCACTATTCCCTGTG     SLFPV       14     18     24     18     15      0      0      0      0      0      2      6      3      0      2
TCAGCCTTCTACAGC     SAFYS        3      0      0      0      0      8      3      2      1      1      1      0      2      0      0
TCAGTAACCAACAGA     SVTNR        0      0      0      0      0      2      5      5      0      3      0      0      0      0      0
TCAGTACCAACAGTA     SVPTV        0      0      0      0      0      3      1      4      4      3      0      0      0      0      0
TCGTAACCGAACATA     S*PNI        0      0      0      0      0      2      1      4      4      4      0      0      0      0      0
TCTCTTGCCATGACG     SLAMT       12     22     17     14     15      0      0      0      0      0      0      0      1      0      0
TTAACAGCCGCAATA     LTAAI       11      7     20      6     15      0      0      0      0      0      3      5      3      2      5
TTACAGACCCCCTTA     LQTPL        0      0      0      0      0      8      3      2      1      1      1      0      0      0      0
TTAGTAGAGCCCTTA     LVEPL        0      0      0      0      0      4      3      3      0      5      0      0      0      0      0
AAGGAACTTGTCCGT     KELVR       27     19     26     13     14      0      0      0      0      0     11     12     10     20     12
ACACATCAGATATAT     THQIY        0      0      0      0      0      1      2      2      3      6      0      0      0      0      0
ACTCCTATCGTTCCC     TPIVP        0      0      0      0      0      1      4      2      5      2     17     17     24     26     26
ATCCACTATAAAAGA     IHYKR        0      0      0      0      0      3      3      2      5      1     11     12     13     10     10
CACATCAGATATTAT     HIRYY        0      0      0      0      0      7      1      2      2      2      0      0      0      0      0
CACCAGATGAACTAC     HQMNY        0      0      0      0      0      2      3      3      2      4      1      1      0      1      2
CACTTGAACATGAAT     HLNMN       11      6     13     11     14      0      0      0      0      0      1      1      1      0      4
CCAACCACCGCATCA     PTTAS       27     27     17     10     14      0      0      0      0      0     25     31     34     27     31
CCTGGCGCGAAACCA     PGAKP       15     28     25     18     14      0      0      0      0      0      4      9     12      9      8
CGCCGTTACTTAATC     RRYLI        0      0      0      0      0      3      3      4      2      2      0      0      0      0      0
CTCACTAATATCAAC     LTNIN       15     26     25     13     14      0      0      0      0      0      9      7      3      9      3
CTGAATATTGCTAAC     LNIAN       15     10      8      7     14      0      0      0      0      0      2      3      8      6      7
GAGCTATTGGCAATT     ELLAI        5     12     14      5     14      0      0      0      0      0      1      0      0      1      4
GCGCCAATTCAATTA     APIQL       18     18     11      8     14      0      0      0      0      0      2      4      2      3      3
TCCGCTGTTGTCCGA     SAVVR       21     16     14      9     14      0      0      0      0      0      8      8      9     11      9
TCCGTACTGCACCCG     SVLHP       13     28     25     17     14      0      0      0      0      0      9      8     10      4     10
TCGCGTCCCCCAATG     SRPPM       12     19     23     12     14      0      0      0      0      0      2      4      6      2      1
TCGCTACCAACAGTA     SLPTV        0      0      0      0      0      1      4      3      2      4      0      0      0      0      0
TTACGAGTTACCTTA     LRVTL        0      0      0      0      0      1      2      5      4      2      0      0      0      0      0
TTACTACGACCCTTA     LLRPL        4     14      9      8      8      1      0      0      4      1      0      0      0      0      0
TTGCTTCGTCGGTCC     LLRRS       10     28     19     14     14      0      0      0      0      0      5      1     13      8      7
AACGACCAAGATAAT     NDQDN        0      0      0      0      1      2      4      1      2      3     45     49     46     56     46
ACTCCGACCGGTTCG     TPTGS       14     15     22      8     13      0      0      0      0      0     16     16     12     21     10
ACTGAAGCAATACCT     TEAIP        5      8     14      8     13      0      0      0      0      0     54     57     65     53     71
AGCACTCCCGCGGCG     STPAA       29     25     23     17     13      0      0      0      0      0      5      8      5      3     13
ATCACCATGGCTACT     ITMAT       18     10     16     11     13      0      0      0      0      0      3      6      6      3      3
ATCAGTTACGTAACT     ISYVT       11     21     27     10     13      0      0      0      0      0      2      7      1      5      2
ATCCTCATTATGATT     ILIMI       11     21     11     11     13      0      0      0      0      0      7      3      4      8      6
CAAACAGCAATGATT     QTAMI       17     12     13     10     13      0      0      0      0      0      1      0      2      1      0
CACCCCCAAGGACGC     HPQGR        5     14      7      4     13      0      0      0      0      0      1      2      1      4      1
CATAACCGACACGAA     HNRHE        0      0      0      0      0      2      4      1      1      5      0      0      0      0      1
CCACCCACCTGTTCC     PPTCS       23     14     15     18     13      0      0      0      0      0      7      8      6      7      8
CCCGCCACCCTACCA     PATLP       14     19     14     10     13      0      0      0      0      0     19     22     24     27     18
CCCGCGACCAACAAC     PATNN       13     31     20     11     13      0      0      0      0      0      5     12      9      7     13
CCGAAAGCGTAGGAC     PKA*D        0      0      0      0      0      3      4      5      0      1      0      0      0      0      0
CCGTTAACTATAGGC     PLTIG       14     22     13     10     13      0      0      0      0      0      1      0      1      0      0
CCTTTCTTAATGCAC     PFLMH        0      0      0      0      0      1      1      7      1      3      0      0      0      0      0
CGGACCATGCAGGGA     RTMQG        6     15      8      8     13      0      0      0      0      0      2      4      4      3      1
CTCGACTTCCTTATA     LDFLI       15      8     16     18     13      0      0      0      0      0      0      0      0      0      1
CTGACGACTGCGAAA     LTTAK       17     16     22      8     13      0      0      0      0      0      4      6     11     17      8
CTGACTTCCTTATCA     LTSLS       11     13      5      9     13      0      0      0      0      0      0      0      0      0      0
GAAGTCTATTCAATC     EVYSI       12     12      6      8     13      0      0      0      0      0      0      0      0      0      0
GAGGAAATCGCCAAC     EEIAN        7      7     21      9     13      0      0      0      0      0     37     20     31     38     31
GCCCGCAGTAGCACG     ARSST       15     11     10     11     13      0      0      0      0      0      2      4      2      2      1
GGAATAACATTATCA     GITLS       10      5      4      1     13      0      0      0      0      0      2      2      1      4      1
GGGACTTTTATCAAC     GTFIN        0      0      0      0      0      3      2      2      0      6      0      0      0      0      0
GGTGCGCTAAAGGTC     GALKV        7      7      9      9     13      0      0      0      0      0      4      3      7      6      3
GTCAGACCACAGCAA     VRPQQ       12     13     19     14     13      0      0      0      0      0      9     16     15     13     14
TAGACCTTCCTACTA     *TFLL        7      8      7      5     13      0      0      0      0      0      0      0      0      0      0
TCAGCTACAACAGTA     SATTV        0      0      0      0      0      2      0      3      3      5      0      0      0      0      0
TCCCTGCTATTCTCT     SLLFS        9     13     11     14     13      0      0      0      0      0      5      7      7      6      6
TTACCTCACAAGATG     LPHKM        0      0      0      0      0      2      0      4      3      4      0      0      0      0      0
TTATAAGAGCCCTTA     L*EPL        0      0      0      0      0      0      4      4      2      3      0      0      0      0      0
TTCACTCACCATAAA     FTHHK       21     17     14     14     13      0      0      0      0      0     17     23     20     25     22
ACGGACTTATTCAAC     TDLFN        0      0      0      0      0      0      4      0      5      3      0      0      0      0      0
ACGGCCCATGTAACG     TAHVT       12     13     19      5     12      0      0      0      0      0      0      0      0      1      0
ACTCTAACCCAACAC     TLTQH       13     14     12      6     12      0      0      0      0      0     12     20     27     15     18
AGACTACGTCCTCAC     RLRPH       22     19     16     11     12      0      0      0      0      0      0      0      0      0      0
ATCCTAATTCCGACT     ILIPT       20     17     10     16     12      0      0      0      0      0     10      8     17      8     10
ATCGAGTCAAACAGA     IESNR        0      0      0      0      0      1      3      4      2      2      0      0      0      0      0
ATTGATTTCCCATCT     IDFPS       14     14     10      6     12      0      0      0      0      0     16     22     24     32     21
CAGCGCGGAATCACT     QRGIT       12     17     12     13     12      0      0      0      0      0      7      6      6      2      7
CAGTTCGAAATGAGA     QFEMR       14     14     14      8     12      0      0      0      0      0      1      0      0      0      2
CATGATGTGATCCTG     HDVIL        0      0      0      0      0      3      6      2      1      0     17     16     20     17     20
CCAACGTTCTCAGAT     PTFSD        1      1      1      0      0      4      3      2      2      1      7      9      8     21      9
CCCGTCGAGCCCCAT     PVEPH       11      7      5      0      4      3      2      1      0      2      9     10     14     17      9
CCTAAGAATCCATTA     PKNPL       10     11     16     13     12      0      0      0      0      0      8      8      8     13     22
CGAGTCAATGCGAAG     RVNAK        6     14     10      6     12      0      0      0      0      0      4      9      9     15     14
CGCGTTCAGTTAAAC     RVQLN       10     14     15      8     12      0      0      0      0      0      3      6      1      2      3
CGGACTTTATTCAAC     RTLFN        0      0      0      0      0      3      2      2      3      2      0      0      0      0      0
CTGACGTTACCTATA     LTLPI        8      6      7      2     12      0      0      0      0      0      0      0      0      0      0
GAAGTTGTCACAGTT     EVVTV       11      9     14      3     12      0      0      0      0      0     14      7     10     10     15
GACACTCGCGTGACT     DTRVT       15      9     14      8     12      0      0      0      0      0      2      0      2      3      1
GCCAACCTCCTATCC     ANLLS        9     18      9     14     12      0      0      0      0      0     12      9     16      4     13
GTAGCGACCCCCACT     VATPT       17     18     11     15     12      0      0      0      0      0      5      5      7      3      7
TATCTAACAATGAAC     YLTMN        5      9      2      3     12      0      0      0      0      0      1      3      7      7      5
TCAGTACAACACGTA     SVQHV        0      0      0      0      0      2      5      3      1      1      0      0      0      0      0
TGACCATTTACCTTC     *PFTF        7     14      6      4     12      0      0      0      0      0      2      0      0      0      3
TGCGTCAGCGCAGCC     CVSAA       15      9      5     11     12      0      0      0      0      0      2      3      4      4      3
TTACAGAACCCTTTA     LQNPL        0      0      0      0      0      4      2      3      2      1      0      0      0      0      0
TTACGACGTACCTTA     LRRTL        0      0      0      0      0      1      1      0      7      3      0      0      0      0      0
TTCAGGCTCAACATA     FRLNI        0      0      0      0      0      0      3      2      1      6      0      0      0      0      0
TTCGCTACTAACATA     FATNI        0      0      0      0      0      1      3      4      1      3      0      0      0      0      0
AACTTTTAAGACGCA     NF*DA       19     20     21     14     11      0      0      0      0      0      0      1      1      2      1
AAGTACGGTCGAGCG     KYGRA       11     18     23     16     11      0      0      0      0      0      9      9     20     13     12
AATCTCAACCACTCT     NLNHS       15     14     23      7     11      0      0      0      0      0     10      9      4      7      9
AATGCGAGTTTACGT     NASLR       12     18      4     15     11      0      0      0      0      0     12     18     12      8     23
AATTGATCCATGACA     N*SMT       16     12     19     16     11      0      0      0      0      0      1      1      2      1      1
ACGACTTTACTCAAC     TTLLN        0      0      0      0      0      1      3      0      2      5      0      0      0      1      0
ACTCTGATTCCTCAC     TLIPH       10      9     12      8     11      0      0      0      0      0     15     25     23     29     37
AGAGTGACTATCTCT     RVTIS       12     11      9     10     11      0      0      0      0      0      5      5      3      5      6
AGCTACCGTCTCACC     SYRLT       16      9     10     12     11      0      0      0      0      0      0      0      0      0      0
AGGACTTTATACAAC     RTLYN        0      0      0      0      0      3      2      2      2      2      0      0      0      0      0
AGTACCACTATCAAT     STTIN        0      0      0      0      0      1      4      0      3      3      0      0      0      0      0
AGTGCCTCTGCCCTT     SASAL        4     14      7      5     11      0      0      0      0      0     16     12     11     26     16
ATACGTATACGTATT     IRIRI        0      0      0      0      0      2      2      3      1      3      0      0      0      0      1
ATAGGCCACCTAAGT     IGHLS       11     15      8     10     11      0      0      0      0      0      5      5      2      2      2
ATGTTAAACTTTACA     MLNFT        9     15     18     11     11      0      0      0      0      0     10      7     11     17      9
ATTCACACAATTCAC     IHTIH       22      8     13      8     11      0      0      0      0      0      6      1      1      1      1
ATTGCTGCCAGTAAC     IAASN        6      5      1      5     11      0      0      0      0      0     11      3     14     11      9
ATTGGGCACACCGCT     IGHTA        0      2      2      0      1      4      1      1      2      2      6      4      8      3      1
CAACGCCACTTTTTG     QRHFL       12      5      5      6     11      0      0      0      0      0      0      0      0      0      0
CAGCTATATGCCGCG     QLYAA        9     12      9      5     11      0      0      0      0      0      1      1      2      1      1
CCCCCTGCCCCCTCC     PPAPS        0      0      0      0      0      0      1      0      3      7      0      0      0      0      0
CCCCTCTCCCCAGTT     PLSPV       11     14      7     14     11      0      0      0      0      0      1      5      1      7      2
CCCGACCAACTAACT     PDQLT       19     28     19     13     11      0      0      0      0      0     23     22     34     28     24
CCCTTCTAATGTCAC     PF*CH        0      0      0      0      0      0      2      4      1      4      0      0      0      0      0
CCGTTACATCTACAA     PLHLQ       15     15     12      9     11      0      0      0      0      0      2      1      4      8      8
CCTCACTTTCAACGC     PHFQR       13     14     16      9     11      0      0      0      0      0      0      3      1      0      0
CCTTTAGCACCGATC     PLAPI       15     18     15     13     11      0      0      0      0      0      7      5      7      5      5
CGGAACATGACGAAC     RNMTN       16     16     17      7     11      0      0      0      0      0      1      0      5      2      1
CTCGACTTCCTATAC     LDFLY       14     21     23     23     11      0      0      0      0      0      1      0      0      0      1
CTCGACTTCTAGTAC     LDF*Y        6      8      9      4     11      0      0      0      0      0      0      0      1      0      0
CTGCTCCCCTATTCT     LLPYS        3     10      5      4     11      0      0      0      0      0      2      1      1      1      0
CTTGTCCCACCTTCA     LVPPS       20     22     18     16     11      0      0      0      0      0      7     11      9      5     11
GACGACTTTATCATC     DDFII        0      0      0      0      0      1      4      2      2      2      0      0      0      0      0
GAGGCCCCACCTGCC     EAPPA        0      0      0      0      0      2      3      2      2      2      1      0      3      1      3
GCACTCTCGATGAAC     ALSMN       16     14     20      8     11      0      0      0      0      0      4      5      2      0      4
GGACTTTTATCAATC     GLLSI        0      0      0      0      0      6      1      1      2      1      0      0      0      0      0
GTTCCGCTCACAAAA     VPLTK       10      6      7      1     11      0      0      0      0      0     21      9      9     16     20
TACCCGAACCGAGGT     YPNRG       24     24     29     15     11      0      0      0      0      0      1      4      3      7      7
TACTCAACCAGACTG     YSTRL        0      0      0      0      0      0      4      3      4      0      0      0      0      0      0
TACTCTAACGACTCG     YSNDS        0      0      0      0      0      2      1      3      2      3      6      3      6      3      1
TCCCCTCCCGTACTA     SPPVL        1      0      0      0      0      2      4      1      2      2     14     17     13      2      8
TCGACCCTCATAAGT     STLIS       10     25      9     12     11      0      0      0      0      0      0      1      3      2      4
TTACAGTACCCCTTA     LQYPL        0      1      0      0      0      3      1      2      2      3      0      0      0      0      0
TTACGACTACCCTTA     LRLPL        0      0      0      0      0      3      2      1      2      3      0      0      0      0      0
TTAGAAGTGCCCTTA     LEVPL        0      0      0      0      0      1      1      5      3      1      0      0      0      0      0
TTCGCTACAAACATA     FATNI        0      0      0      0      0      4      2      1      3      1      0      0      0      0      0
AACACTCTAGCATTC     NTLAF       13      8      9      7     10      0      0      0      0      0     18     11      9     13     10
ACGATTACCTTCAAC     TITFN        0      0      0      0      0      2      4      3      0      1      0      0      0      0      0
ACTACTACAACCGAA     TTTTE       10      8     12      6     10      0      0      0      0      0     25     32     29     28     25
AGACCTTTATTCAAC     RPLFN        0      0      0      0      0      2      0      2      3      3      0      0      0      0      0
AGGACCGCCCATTCA     RTAHS       16     15      8     13     10      0      0      0      0      0      3      5      6     15      8
AGTGTGTAGCTCGCA     SV*LA       10     17     22     16     10      0      0      0      0      0      1      1      0      1      0
ATCACCACAATGAAC     ITTMN       16     21     19      8     10      0      0      0      0      0      5      1      2      2      0
ATCGAGTGCAATAGA     IECNR        0      0      0      0      0      0      1      1      4      4      0      0      0      0      0
ATCGTACTACGTATT     IVLRI        0      0      0      0      0      1      1      4      2      2      0      0      0      0      0
CACACCAGCGAAAAT     HTSEN        9     12     11     11     10      0      0      0      0      0      9      7     12     11      8
CACACGGTAGCGCTT     HTVAL       14      9     13     15     10      0      0      0      0      0      4      4      3      6      2
CACCCGCAGTTGCGA     HPQLR       12      9      9      4     10      0      0      0      0      0      5      6      7      8      7
CACGCTTCAGAATTG     HASEL       13     19     22     14     10      0      0      0      0      0      3      4      9     10      4
CAGAACATATTTCGC     QNIFR       10     17     10      9     10      0      0      0      0      0      3      4     11     10      9
CAGGGTTATCTCGCA     QGYLA       14      9     17     15     10      0      0      0      0      0      0      2      2      3      3
CAGTCTATCAGTCAA     QSISQ        2      3      1      4      0      3      2      2      0      3      1      2      0      4      5
CATAACCGAACACGA     HNRTR        0      0      0      0      0      4      4      0      2      0      0      0      0      0      0
CATAATACTCTAAGG     HNTLR        4     12     11      2     10      0      0      0      0      0      5      9      5      5      2
CATGCAACGTATACG     HATYT       10     10      6     13     10      0      0      0      0      0      0      0      0      0      0
CCAACACTCCACCCT     PTLHP       12     18     14     13     10      0      0      0      0      0     23     21     23     28     27
CCCCTGCACATCGTA     PLHIV       16      8     11      7     10      0      0      0      0      0      2      4      2      9      4
CCCGCGCACCGTGAA     PAHRE       16     10     16     11     10      0      0      0      0      0      3      5      7      2      1
CCCGTTTCACTGTAG     PVSL*       14     21     15     13     10      0      0      0      0      0      1      1      1      0      4
CCTCCTCCTCCCGAC     PPPPD        3      6      8      5     10      0      0      0      0      0      8      7      4      5      8
CCTCTGAACACCCCT     PLNTP        1      0      0      1      2      3      1      0      4      0     20     15     10     12     16
CCTGCAACCGTAGCA     PATVA       12     18     14     11     10      0      0      0      0      0     11      5      6      6      5
CGAAAGGCGTAGGAC     RKA*D        0      0      0      0      0      4      0      2      2      2      0      0      0      0      0
CTAGGCTTCTTCACA     LGFFT       10     11     12     11     10      0      0      0      0      0      0      0      0      0      0
CTATCCCTAGACTGC     LSLDC       11     11     12      9     10      0      0      0      0      0      5      3      4      2      2
CTCGACGTTCCTATA     LDVPI        5      4      9     11     10      0      0      0      0      0      0      0      0      0      0
CTCGACTTCTACGTA     LDFYV        3     12     11      9     10      0      0      0      0      0      0      0      0      0      1
CTGACTTTCCTATAC     LTFLY       10     10      8      8     10      0      0      0      0      0      0      0      0      0      0
CTTAACTTCGGCACT     LNFGT       11      8     11      4     10      0      0      0      0      0      5      6      4      7      9
GAAATACGAAGCGGG     EIRSG       15     23     16     12     10      0      0      0      0      0      1      3      0      0      2
GACATGATGCTATCT     DMMLS       13     13     19     11     10      0      0      0      0      0     15     23     16     15     17
GATCAGGGCCACACG     DQGHT       16     16     17     10     10      0      0      0      0      0     11     13     10     17     21
GCTAGCTTCGTGTCC     ASFVS       10      5      7      7     10      0      0      0      0      0      0      0      0      0      0
GGCCGAGCTAACAGG     GRANR       26     17     13     15     10      0      0      0      0      0      3      3      3      0      2
GTAATGAAGACCCAA     VMKTQ        9     13      6      3     10      0      0      0      0      0      5      8      8     14     10
GTACCCAGGTTTACA     VPRFT        0      0      0      0      0      4      4      2      0      0     12     17     17      9     15
GTCGCTTCTAGTCGA     VASSR        3     10      6      8     10      0      0      0      0      0     11     13     12     15     16
GTGGGCAACCTGAAC     VGNLN        6      6      9      4      6      1      0      1      0      2      2      5      7      8      7
TACACAAGTTTGACT     YTSLT       15     13      8      9     10      0      0      0      0      0      1      6      2      2      2
TACACCATCCTCTCG     YTILS       11      7      6      9     10      0      0      0      0      0      7      8     12     18     13
TACGAGTAAAATTAC     YE*NY        0      0      0      0      0      2      2      1      2      3      0      0      0      0      0
TATTATTAACAACGC     YY*QR        0      0      0      0      0      2      2      3      2      1      0      0      0      0      0
TCAGTACGAACAGTA     SVRTV        0      0      0      0      0      0      4      3      1      2      0      0      0      0      0
TCGTAACCGAACAGA     S*PNR        0      0      0      0      0      2      1      2      1      4      0      0      0      0      0
TCTACATAATCTATG     ST*SM       18     14     18      7     10      0      0      0      0      0      7     10      6     11      9
TTACACGACCCTTAC     LHDPY        0      0      1      0      0      2      3      1      2      2      0      0      0      0      0
TTACCAGACCCCTTA     LPDPL        0      0      1      0      0      4      1      2      2      1      0      0      0      0      0
TTACGACTACCTTAC     LRLPY        0      0      0      0      0      1      3      2      1      3      0      0      0      0      0
TTACTAGACCCCTTA     LLDPL        0      0      0      0      0      1      2      2      3      2      0      0      0      0      0
TTACTAGACCCTTAC     LLDPY        1      0      2      0      1      1      4      2      1      1      0      0      0      0      0
TTACTCACTAGATTG     LLTRL        0      0      0      0      0      2      1      2      2      3      0      0      0      0      0
TTAGTAAGTTGGCTA     LVSWL        0      0      0      0      0      1      2      4      1      2      0      0      0      0      0
TTCGCTACAAGATGA     FATR*        0      0      0      0      0      0      2      4      2      2      0      0      0      0      0
AAAGAGTGTTGTTTG     KECCL        0      0      0      0      0      0      2      1      4      2      8     12      8     12     13
AACGATTCCAGTACG     NDSST       16     19     19     13      9      0      0      0      0      0      7     11      8      6      1
AATGCGCCTGTCTTA     NAPVL        5      6      9      5      9      0      0      0      0      0      6     10     10      9     13
AATGCTCTTGCCAGT     NALAS        6      7      6      8      9      0      0      0      0      0      0      0      1      4      4
ACCTGTCTGATTTCC     TCLIS        8      7      3     10      9      0      0      0      0      0      4      4      7      3      5
ACCTTGCATCGGTCG     TLHRS        0      0      0      0      0      5      2      0      1      1      3      2      2      5      2
ACTTAGAGAGAGTTT     T*REF       13     13     15     16      9      0      0      0      0      0     12     11     11     14     13
AGACTTTTATACAAC     RLLYN        0      0      0      0      0      3      2      1      2      1      0      0      0      0      0
AGTACTTACTACAAC     STYYN        0      0      0      0      0      1      1      2      3      2      0      0      0      0      0
AGTCACTACGTCATC     SHYVI        0      0      0      0      0      0      1      1      1      6      0      0      0      0      0
AGTCTTACTAACAAC     SLTNN        0      0      0      0      0      2      0      2      3      2      0      0      0      0      0
ATACCGGCCTCGTGC     IPASC       10      6      6     10      9      0      0      0      0      0     17     22     19     14      7
ATCCACGACGACGCC     IHDDA        2      1      0      0      2      3      1      3      0      0     17     22     24     22     31
ATCGTGCGCGCGCTA     IVRAL       18     18     11     12      9      0      0      0      0      0      6      2      1      5      4
ATGAGCGCGACATCA     MSATS        0      0      0      0      0      2      2      0      1      4      0      0      0      0      0
ATGGGCTACGTTGTT     MGYVV        1      4      4      7      9      0      0      0      0      0      5      6     10      6     13
CAAATATCTTTGGAG     QISLE       21     16     15     11      9      0      0      0      0      0      1      5      5      4      4
CAATCAGTCCTAAAA     QSVLK       10      5      8      4      9      0      0      0      0      0      2      2      0      5      1
CAGGCCAAAATATAT     QAKIY       14     13     15      9      9      0      0      0      0      0      3      4      6      3      3
CAGGTGCTTATACAT     QVLIH        3      7      2      3      9      0      0      0      0      0     10     11      3      6      6
CATAACACAAAAATA     HNTKI        0      0      0      0      0      6      1      0      1      1     11      8      3     11      7
CATAACTCCCTATTA     HNSLL        7      7      7      7      9      0      0      0      0      0      4      5      5      5      3
CCACTGGAACTCGGC     PLELG        5      5      5      4      9      0      0      0      0      0      2      1      1      1      0
CCATTGACATCACAA     PLTSQ        9      8      6      6      8      0      0      0      0      1      3      3      4      4      8
CCCACTCCGGAATCC     PTPES        6      9      7      9      9      0      0      0      0      0      2      2      4      6      2
CCCCTTGCACTATCC     PLALS        6      9      6      9      9      0      0      0      0      0      1      0      0      2      0
CCCTCCCGACCCCCT     PSRPP        1      5      5      2      9      0      0      0      0      0      6     11      7     10      6
CCTCTACTTCCAACA     PLLPT        4      7      2      2      9      0      0      0      0      0      1      0      1      1      1
CGCCACCGTATGGAA     RHRME       11     14      7      6      9      0      0      0      0      0      4      9      6      1      3
CGCCTACTCGCCCTT     RLLAL       15     17     19     12      9      0      0      0      0      0      1      2      1      1      0
CGCGCCCTATGGTGC     RALWC        0      0      0      0      0      1      1      1      1      5      2      5      4      0      0
CGGCCGTTATTAATC     RPLLI        0      0      0      0      0      0      1      3      1      4      0      0      0      0      0
CGGGCCCATGTAGTC     RAHVV       10     17      4      8      9      0      0      0      0      0      5      6      8      3      1
CTAGACCTTCCTATA     LDLPI        3      5      4      4      9      0      0      0      0      0      0      0      0      0      0
CTAGGGATCCAATCA     LGIQS        8      4     15      8      9      0      0      0      0      0      4     12     15      6      5
CTCACACCAGTCATG     LTPVM        7      9     10     11      9      0      0      0      0      0      5     10      9      8      8
CTCGACTTCTATCAC     LDFYH        7      8     14      4      9      0      0      0      0      0      0      0      0      0      1
CTTAAATCTTTTTCA     LKSFS        7      8      4      4      9      0      0      0      0      0      2      1      4      0      1
CTTAGCGATTTGCCA     LSDLP        0      0      1      2      1      2      0      2      3      1     14     16     11     15     12
CTTCCACCATCTAGG     LPPSR        4      8     12      4      9      0      0      0      0      0      4      1      3      3      3
GAATATAAGCTGACT     EYKLT       12     12      8      6      9      0      0      0      0      0     17     33     28     33     31
GAGGCACAAGTTTGC     EAQVC       16     20     19     14      9      0      0      0      0      0      4      4      5      3      4
GGTTATAAATACATT     GYKYI        7      9     10      9      9      0      0      0      0      0      2      2      5      2      4
GTACTAGGTTTGGGG     VLGLG        3      4      7      5      9      0      0      0      0      0      2      2      0      4      0
GTAGCTTTTGCCACC     VAFAT        6     16      9     14      9      0      0      0      0      0      2      0      5      5      1
GTCCTAGCCGAATTC     VLAEF        0      0      0      0      0      3      3      1      1      1      0      0      0      0      0
GTCGAGAGCCTGTCG     VESLS        8     12      9      8      9      0      0      0      0      0     19     29     32     34     24
GTCGCTCTAACAGTA     VALTV        0      0      0      0      0      1      1      2      1      4      0      0      1      0      0
GTGAATCATATTGCA     VNHIA       12     13     10      4      9      0      0      0      0      0      0      3      2      1      2
TACCAGGGAACATCG     YQGTS        8      9     14      2      9      0      0      0      0      0      1      0      2      0      1
TACGACTTACCTTAC     YDLPY        0      0      0      0      0      2      5      0      1      1      0      0      0      0      0
TACGATTACCTTAAC     YDYLN        0      0      0      0      0      1      7      0      0      1      0      0      0      0      0
TACTCAACCAGATGA     YSTR*        0      0      0      0      0      3      1      2      2      1      0      0      0      0      0
TAGAGAGGCTCCAAG     *RGSK        7      3      4      2      9      0      0      0      0      0      4      8      8      8     11
TCAATATCTGGCACA     SISGT       10     12      6      6      9      0      0      0      0      0     15     14      7     14     10
TCGCTAACCAACATA     SLTNI        0      0      0      0      0      2      3      1      1      2      0      0      0      0      0
TCGGTGCAGCCAGTG     SVQPV        6      6      3      4      9      0      0      0      0      0      0      4      3      4      6
TCTACTTCACTCGTT     STSLV        2     13      8      5      9      0      0      0      0      0      6     13     11      9     10
TCTGCGCCACCTGCA     SAPPA        5      6      6      5      9      0      0      0      0      0     10      7     13     10      9
TGCCCAAACAGTACA     CPNST       12     15     10     10      9      0      0      0      0      0      8      7      8      5      6
TGCTTTGGCCGGGTC     CFGRV       15     14     15      9      9      0      0      0      0      0      3      7      7      3      7
TTACAGAAACCTTTA     LQKPL        0      0      0      0      0      0      3      1      4      1      0      0      0      0      0
TTACTAGACCCTTTA     LLDPL        1      1      0      0      0      1      4      2      1      1      0      0      0      0      0
TTAGCCTCAACATGA     LAST*        0      0      0      0      0      2      2      0      0      5      0      0      0      0      0
TTCAGCTCAACATGA     FSST*        0      0      0      0      0      2      1      1      2      3      0      0      0      0      0
TTCGACGTACCCTTA     FDVPL        0      0      0      0      0      4      2      1      1      1      0      0      0      0      0
TTCGGCTCGAACATA     FGSNI        0      0      0      0      0      4      2      0      0      3      0      0      0      0      0
TTGACGACACTCCGT     LTTLR       12     18     10     10      9      0      0      0      0      0      7      4      7      4      9
TTGGGCCATATCATC     LGHII        7     15     11      8      9      0      0      0      0      0      6      6      8      8     12
AACGCGTTGGTGCAC     NALVH        6      8      8      7      8      0      0      0      0      0      2      4      9      7      7
AATGTCACACCCCAT     NVTPH        5      9      6      7      8      0      0      0      0      0     12     13     16     18     16
ACATCACACAGATTA     TSHRL       11     13      7      5      8      0      0      0      0      0      2      6      6      2      5
ACCATAATACCACTT     TIIPL        4      3      7      6      8      0      0      0      0      0      0      1      0      2      0
ACCTACACACTCGCG     TYTLA        6      9      9      7      8      0      0      0      0      0     13     18     11     15     17
ACGACATAGAATATA     TT*NI        0      0      0      0      0      2      1      2      0      3      0      0      0      0      0
ACGTAACAGCTGTCT     T*QLS        3      0      4      5      8      0      0      0      0      0      0      1      0      0      0
ACGTCTTTAGTCAAC     TSLVN        0      0      0      0      0      2      1      0      4      1      0      0      0      0      0
AGAGTTACCTTCAAC     RVTFN        0      0      0      0      0      2      0      2      2      2      0      0      0      0      0
AGTGCCCTAATAGCG     SALIA        9     13      8     18      8      0      0      0      0      0      3      3      3      7      6
ATCAAGACAGTCGGG     IKTVG        9     10      6      5      8      0      0      0      0      0      2      2      4      2      4
ATCGAGCGCAATATA     IERNI        0      0      0      0      0      1      1      1      2      3      0      0      0      0      0
ATGACTCACAAGATG     MTHKM        0      0      0      0      0      0      1      1      2      4      0      0      0      0      0
ATGACTCGACAGATG     MTRQM        0      0      0      0      0      1      1      1      2      3      0      0      0      0      0
CAAGCCACTTTTTGC     QATFC        5     10      5     10      8      0      0      0      0      0      0      0      0      0      0
CACGAAAGAGCCTTT     HERAF       11      9     12      6      8      0      0      0      0      0      1      0      0      0      0
CACGTTAGTGGCAGC     HVSGS        7      4      5      4      8      0      0      0      0      0      5      1      5      3      0
CAGACGTAACCAGCT     QT*PA        6     14      8     17      8      0      0      0      0      0      0      0      0      0      0
CAGTAACCGACACGA     Q*PTR        0      0      0      0      0      0      3      2      1      2      0      0      0      0      0
CCATGCACATCACAC     PCTSH        7      7      6      6      8      0      0      0      0      0      0      0      0      0      0
CCCTTGGCACCAAGC     PLAPS        6     12      7      4      8      0      0      0      0      0      0      0      2      3      2
CCGATCTCGATAACA     PISIT        3      7      7      5      8      0      0      0      0      0      6     13      5      4      8
CCTCCTACAACCACT     PPTTT        0      0      0      0      0      5      0      1      0      2      2      3      2      0      1
CGATTCGACGCGCTT     RFDAL        0      0      0      1      1      0      4      0      0      3     12      7      8      8      9
CGCCACATATTCCTG     RHIFL       10      6      7      5      8      0      0      0      0      0      4      5      2      2      5
CGTTCTTAAGTCAAC     RS*VN        0      0      0      0      0      0      5      2      0      1      0      0      0      0      0
CTCGACTTCTAGCTA     LDF*L        8      8      7     12      8      0      0      0      0      0      0      0      0      0      0
CTCGAGGAATACCCG     LEEYP        2      1      0      1      1      1      3      2      1      0     26     33     39     38     49
CTTTCAGCTCTCGAA     LSALE        4      9      5      7      8      0      0      0      0      0      8     17      7      7     10
GAACATTAGAAACCA     EH*KP        6      7      6      9      8      0      0      0      0      0      7     12      2      5      7
GATACTCTGCGTATC     DTLRI        0      0      0      0      0      3      1      1      3      0      0      0      0      0      0
GGGTTGGATATGTAG     GLDM*       12     19      3     11      8      0      0      0      0      0      1      3      1      0      0
GTCTAATTACCGATA     V*LPI        5     12     11     11      8      0      0      0      0      0      4      2      2      0      3
GTTACCATTCAATCC     VTIQS        9     18     18      9      8      0      0      0      0      0      7      2      8      3      3
TACTAACGACACTGA     Y*RH*        0      0      0      0      0      1      2      0      2      3      0      0      0      0      0
TACTCAAAGAATAGT     YSKNS        5     14      7      3      8      0      0      0      0      0      1      1      4     10      3
TACTCAACAGACTGA     YSTD*        0      0      0      0      0      1      5      0      1      1      0      0      0      0      0
TAGACGTACGTGCTA     *TYVL        6      5      6      7      8      0      0      0      0      0      0      0      0      0      0
TATTCGACCATACAC     YSTIH       14     17     10      6      8      0      0      0      0      0      5      3      2      3      2
TCAGTAACCAACATA     SVTNI        0      0      0      0      0      2      2      2      1      1      0      0      0      0      0
TCGAAGTGTGGTGTA     SKCGV       18     11     18     13      8      0      0      0      0      0      5      7      1      8      9
TCGACCTCACTTATG     STSLM        9     13      9      6      8      0      0      0      0      0      6      1      2      3      1
TCGGCTCGAACAGTA     SARTV        0      0      0      0      0      3      1      2      1      1      0      0      0      0      0
TCGTACCAACACGTA     SYQHV        0      0      0      0      0      1      1      3      1      2      0      0      0      0      0
TCTATCGCCGCGCCA     SIAAP        8      8      3      8      8      0      0      0      0      0      1      1      2      5      2
TGACTCGCTCCTAGC     *LAPS       10      9      7     10      8      0      0      0      0      0      4      2      7      5      3
TGGTCTGCCGTGTCG     WSAVS       14     16      9     12      8      0      0      0      0      0      3      1      3      2      3
TTACAGACCCTTTAC     LQTLY        0      0      0      0      0      0      2      2      2      2      0      0      0      0      0
TTACCTCACAGATGC     LPHRC        0      0      0      0      0      2      0      2      1      3      0      0      0      0      0
TTACGTTACTAGCTA     LRY*L        8      6      5      3      8      0      0      0      0      0      0      0      0      0      0
TTAGATTACCTTAAC     LDYLN        0      0      0      0      0      2      4      1      0      1      0      0      0      0      0
TTAGCTCAACGATGA     LAQR*        0      0      0      0      0      1      1      3      0      3      0      0      0      0      0
TTATAAGTGCCCTTA     L*VPL        0      1      0      0      0      0      1      2      2      3      0      0      0      0      0
TTCAGTACCCTTACA     FSTLT        0      0      0      0      0      2      1      1      1      3      0      0      0      0      0
TTCCCCACTGATTAA     FPTD*        5      6      4      3      8      0      0      0      0      0      1      2      2      0      2
TTCGGCTCAACACTA     FGSTL        0      0      0      0      0      0      2      1      2      3      0      0      0      0      0
TTGAGGTTCTCTGCA     LRFSA        4      7      3      1      8      0      0      0      0      0      0      0      0      0      1
ACAAACTAAGACGGT     TN*DG        3     12      9      8      7      0      0      0      0      0      4      6      7      6      7
ACAACATTTGCGCTG     TTFAL        3      4      6      5      7      0      0      0      0      0      1      0      2      3      2
ACATACATACTCGAG     TYILE        6      2      3      1      7      0      0      0      0      0      0      1      0      0      0
ACCCTTATCCAGACG     TLIQT        1      5      1      3      7      0      0      0      0      0      0      1      1      3      0
ACGACGCAATAGAAC     TTQ*N        0      0      0      0      0      1      2      1      1      2      0      0      0      0      0
ACGTCTTTAATCAAC     TSLIN        0      0      0      0      0      2      2      2      0      1      0      0      0      0      0
AGACCTTTAGTCAAC     RPLVN        0      0      0      0      0      1      2      2      1      1      0      0      0      0      0
AGACTTTACTACAAC     RLYYN        0      0      0      0      0      1      2      0      2      2      0      0      0      0      0
AGCCTAACCATCGCC     SLTIA        6      7     11      2      7      0      0      0      0      0      2      2      3      1      1
AGGATTCGTCCAGGA     RIRPG        8      4      5      5      7      0      0      0      0      0     15     20     21     21     16
ATCGAGTCAACAGTA     IESTV        0      0      0      0      0      0      4      1      2      0      0      0      0      0      0
CAAAAGTCACGTGAA     QKSRE        6      8      1      2      7      0      0      0      0      0     12     18     12     14      9
CAACCTCCCGCCCCC     QPPAP        5     12     13      6      7      0      0      0      0      0      6      4      4      5      2
CAACTCACTGAACTT     QLTEL        0      0      0      0      0      3      0      1      1      2     25     24     23     30     38
CAAGACCACTTTTTG     QDHFL        7      8     15      5      7      0      0      0      0      0      0      0      0      0      0
CACAATCATATATAT     HNHIY        0      0      0      0      0      4      1      0      1      1      0      0      0      0      0
CACATCAGATATTAA     HIRY*        0      0      0      0      0      0      2      0      2      3      0      0      0      0      0
CACATCAGTATATAT     HISIY        0      0      0      0      0      2      2      1      1      1      0      0      0      0      0
CACCTAAAATATCCA     HLKYP        2     10      9      9      7      0      0      0      0      0     10     11     12      9     16
CACTCATACCTTGAG     HSYLE        2      2      6      3      7      0      0      0      0      0      1      1      0      0      1
CAGCGCCCACACCAG     QRPHQ        6      8      4      1      7      0      0      0      0      0      3      4      3      3      0
CAGGTACCACTTTGT     QVPLC        3      3      2      0      7      0      0      0      0      0      0      0      0      0      0
CAGTTTAACCAGTCT     QFNQS        9      7      6      4      7      0      0      0      0      0      0      0      0      0      0
CATATACTCTCCGCG     HILSA        6      8      5      4      7      0      0      0      0      0      7      2      5      3      6
CCACGCGCTCCGCTC     PRAPL        0      0      5      2      1      1      0      4      0      1     28     34     32     27     48
CCCGTCCACCTCACG     PVHLT       14      7     11      8      7      0      0      0      0      0      2      7      8      6      2
CCCTCTCCCCTCCCC     PSPLP        1      2      1      1      4      0      1      0      1      1      7     11     19      9     14
CCGATGGCAACCCTG     PMATL        9     11     14      7      7      0      0      0      0      0      8     10      9     10      7
CCGCCAGACCAGACA     PPDQT        2      4      2      5      6      0      0      1      0      0      9      5     11      0      8
CCTCCATCCTCGGGG     PPSSG        3      4      4      7      7      0      0      0      0      0      6      4      2      3      6
CGAAAGCTTAGGCAC     RKLRH        0      0      0      0      0      0      2      0      3      2      0      0      0      0      0
CGACTACACTATATC     RLHYI        5      6      4      6      7      0      0      0      0      0      0      0      0      0      0
CGCCCAAGAACGTCA     RPRTS        6      1      8      2      7      0      0      0      0      0      1      0      1      1      0
CGCCGTAGCTTTAAT     RRSFN        0      0      0      0      0      2      0      2      1      2      0      0      0      0      0
CGCCGTTATTCAATC     RRYSI        0      0      0      0      0      2      0      1      0      4      0      0      0      0      0
CGGACCTTACTATTC     RTLLF        0      0      0      0      0      1      2      3      1      0      0      0      0      0      0
CGTTCAATCTCAAAA     RSISK       15     17      8      6      7      0      0      0      0      0      7      9     15     11      4
CTCAACATAGACTAT     LNIDY        0      0      0      0      0      1      3      1      1      1      0      0      0      0      0
CTCGACCTTCCTATA     LDLPI       14     11      6      5      7      0      0      0      0      0      1      1      1      1      0
CTCGACTTCTATCAT     LDFYH        3      2      4      5      7      0      0      0      0      0      0      0      0      0      0
GAATAACTTGGTTTC     E*LGF        5      7     10      7      7      0      0      0      0      0      2      2      1      0      3
GAATCCCTTGAACCC     ESLEP        6      6      5      3      7      0      0      0      0      0     29     30     40     17     24
GACACATAGAATATA     DT*NI        0      0      0      0      0      2      2      2      1      0      0      0      0      0      0
GACCAACACCCTACT     DQHPT        0      0      0      0      0      2      1      1      1      2      0      1      1      2      2
GACGCCAATCTAAGC     DANLS       10      7      6      4      7      0      0      0      0      0      7     14     11      8     12
GACGTCTCGGTCTGT     DVSVC        4      2     10      6      7      0      0      0      0      0      8      7     10      5      7
GAGTCGGTGGTATTC     ESVVF        6      8     17      9      7      0      0      0      0      0      2      4      7      9      5
GCAACGGTTGCTGTG     ATVAV        9      5     12      5      7      0      0      0      0      0      8      2      3      2      5
GCCGTGACCGCTAAG     AVTAK        8     10      5      7      7      0      0      0      0      0      6     12     10     10     11
GGACCTTTACTCAAT     GPLLN        0      0      0      0      0      1      1      1      2      2      0      0      0      0      0
TACCAGCCCCACTGG     YQPHW       11     11      5     12      7      0      0      0      0      0      0      3      1      1      0
TACGAATCTCCCCTA     YESPL        6      5      7      6      5      0      1      1      0      0     17     13     22     25     24
TACTAACCACACTGA     Y*PH*        0      0      0      0      0      0      3      2      1      1      0      0      0      0      0
TACTTATTACAATGC     YLLQC        0      0      0      0      0      1      0      0      1      5      0      0      0      0      0
TCAAGAGACCGTTAC     SRDRY        0      0      0      0      0      3      2      1      0      1      0      0      0      0      0
TCAGTCCTACATAAC     SVLHN        0      0      0      0      0      2      1      1      3      0      0      0      0      0      0
TCATAACGTACACGA     S*RTR        0      0      0      0      0      1      1      3      1      1      0      0      0      0      0
TCCCAGTTAAAGTCC     SQLKS        3      9      4      8      7      0      0      0      0      0      7      6      9      5      9
TCCGCCAAACAATTA     SAKQL       15     15     13      7      7      0      0      0      0      0     19     11     22     11     14
TCGGCCGCCTACCCC     SAAYP        6     12     16      6      7      0      0      0      0      0      1      1      8      2      3
TCGTACGAACACGTA     SYEHV        0      0      0      0      0      2      2      0      2      1      0      0      0      0      0
TGTTGTTTCATAGTC     CCFIV        7     12      6      7      7      0      0      0      0      0      6      5      2      9      2
TTACAAGAGCCCTTA     LQEPL        0      0      1      0      0      1      0      1      1      4      0      0      0      0      0
TTACAGACCCTTCAT     LQTLH        0      1      1      0      0      2      2      1      1      1      0      1      0      0      0
TTACGAAGACCCTTA     LRRPL        4      3      2      2      4      1      0      0      2      0      0      0      0      0      0
TTACGTAGTGCCTAC     LRSAY        1      2      2      3      7      0      0      0      0      0      0      0      0      0      0
TTACTCCACAGATTG     LLHRL        0      0      0      0      0      2      3      1      1      0      0      0      0      0      0
TTAGCCTACAACATG     LAYNM        0      0      0      0      0      1      0      2      2      2      0      0      0      0      0
TTAGTACTAACATAC     LVLTY        0      0      0      0      0      2      0      2      3      0      0      0      0      0      0
TTCAGCTCTAACATA     FSSNI        0      0      0      0      0      2      3      1      1      0      0      0      0      0      0
TTGACCGCACCCGCG     LTAPA        7      2      9      8      7      0      0      0      0      0     10     21     15     15     23
TTGACTTACTAGCTA     LTY*L        8      3      2      1      7      0      0      0      0      0      0      0      0      0      0
TTTGCTCATATCACC     FAHIT        8      5      3      7      7      0      0      0      0      0      1      1      3      1      2
AAACCCCAGCTAACG     KPQLT       11      7      6      9      6      0      0      0      0      0      1      0      4      1      0
AACAGCATGCCGGAA     NSMPE        4      7      1      7      3      0      1      2      0      0     24     31     37     37     35
AACGACGACAATAGA     NDDNR        0      0      0      0      0      0      2      0      2      2      0      0      0      0      0
AAGACTTTTATCAAC     KTFIN        0      0      0      0      0      1      0      2      2      1      0      0      0      0      0
AAGGACTTTATCAAC     KDFIN        0      0      0      0      0      3      1      1      0      1      0      0      0      0      0
AATATTCAGCCGAGT     NIQPS        2      9      5      3      6      0      0      0      0      0     17     26     19     25     24
ACGACTTACTTCAAC     TTYFN        0      0      0      0      0      2      1      2      1      0      0      0      0      0      0
ACGCCCCTACGTCCT     TPLRP        4      6      7      8      6      0      0      0      0      0      1      3      2      1      2
ACTAAATGCCCTCGA     TKCPR        6      5      7      8      6      0      0      0      0      0      4      5      3      2      3
ACTAGTATCCGGTTC     TSIRF        0      0      0      0      0      1      3      2      0      0      0      0      1      0      0
ACTCAACATAGATAT     TQHRY        0      0      0      0      0      1      1      1      0      3      0      0      0      0      0
AGAATGATTCAGGAG     RMIQE        5      5      3      0      6      0      0      0      0      0      7      7     12     12     12
AGACTTTAATTCAAC     RL*FN        0      0      0      0      0      1      1      1      3      0      0      0      0      0      0
AGCCCTTGTGTCACA     SPCVT        6     13      6      9      6      0      0      0      0      0      3      2      6      3      3
AGGAACTTTATCAAC     RNFIN        0      0      0      0      1      1      0      1      1      2      0      0      0      0      0
AGGACTTTATCCAAC     RTLSN        0      0      0      0      0      2      0      1      1      2      0      0      0      0      0
AGTACTTACAACAAC     STYNN        0      0      0      0      0      2      1      1      1      1      0      0      0      0      0
AGTCCACTACGTCAT     SPLRH        0      0      0      0      0      1      1      1      1      2      0      0      0      0      0
ATAGCACTCGCGGGG     IALAG        5      3      2      4      6      0      0      0      0      0      6      4      5      5      3
ATAGGTGCTCACGGG     IGAHG        5      6      3      3      6      0      0      0      0      0      1      7      5      4      6
ATGACTCGCATATGA     MTRI*        0      0      0      0      0      2      0      1      1      2      0      0      0      0      0
ATGTGCCATACTCGC     MCHTR        0      0      0      0      0      1      2      1      1      1      0      0      0      0      0
ATTCTTCCCACGTGG     ILPTW        4      8      2      8      6      0      0      0      0      0      4     11      7      1      4
ATTGACTCACAGATG     IDSQM        0      0      0      0      0      1      0      0      2      3      0      0      0      0      0
CAATACCTACAGAAC     QYLQN        0      0      0      0      0      1      1      1      1      2      0      0      0      0      0
CAATCGCTGAACATA     QSLNI       10      8      9      2      6      0      0      0      0      0      9      9      5     12     12
CACAATCAGATATTA     HNQIL        0      0      0      0      0      1      0      1      2      2      0      0      0      0      0
CACACCGGCGATCGA     HTGDR       12      8     12      9      6      0      0      0      0      0      6      8      0      4      6
CACAGGCACGCTCCG     HRHAP        5      8     10      7      6      0      0      0      0      0     12     13     12     11     14
CACTACATTTGCGCG     HYICA       11     12     13      9      6      0      0      0      0      0      0      0      0      0      0
CACTCCACTTTGGCT     HSTLA        9     14     10      9      6      0      0      0      0      0     14     10      9      4      6
CAGACGAGGGCAAGG     QTRAR        9      6      5      3      6      0      0      0      0      0      3      1      3      1      6
CAGACTATATAGTTG     QTI*L        6      7      9      6      6      0      0      0      0      0      3      4      3      1      4
CAGCATGTCGACCAT     QHVDH       11      5      2      2      6      0      0      0      0      0     10      6     14      6      9
CAGGTAACCATTGCT     QVTIA        5      4      6      4      6      0      0      0      0      0      0      0      0      0      0
CAGTCTAGCAAACAC     QSSKH        0      0      0      0      0      0      1      2      1      2      0      0      0      0      0
CCAACCGAACCGAGC     PTEPS        0      0      0      0      0      2      0      1      2      1     16     10      5     14      8
CCCTACTCCCTTCCA     PYSLP       10      9      6      8      6      0      0      0      0      0     11     17     16     16     15
CCCTTCTTAATGCAC     PFLMH        0      0      0      0      0      0      2      1      1      2      0      0      0      0      0
CCGAAAAGCGACGGC     PKSDG        0      0      0      0      0      2      0      1      0      3      0      0      0      0      0
CCGCGGATAACTTGG     PRITW        0      1      2      2      6      0      0      0      0      0      8      7      7      5      2
CCGCGTGTGTCACAT     PRVSH        3      2      2      2      6      0      0      0      0      0      1      5      6      6      8
CCGTCTTTAATCAAC     PSLIN        0      0      0      0      0      0      0      2      3      1      0      0      0      0      0
CCGTTACTTAAGCAC     PLLKH        0      0      0      0      0      1      0      2      0      3      0      0      0      0      0
CGATACACATATCCG     RYTYP        1      6      1      4      6      0      0      0      0      0     11      9     14      8      5
CGATTCATGGCTCTA     RFMAL        3      4      6      0      6      0      0      0      0      0      7      6      6     10      8
CGCCGCTGAATAAAA     RR*IK        3      2      5      0      6      0      0      0      0      0      1      1      8      3      1
CGCTACATGGAATCC     RYMES        5      6      4      5      6      0      0      0      0      0      1      1      1      1      1
CGGGACCTTACTATC     RDLTI        0      0      0      0      0      0      2      1      1      2      0      0      0      0      0
CGTATTACTCTTACC     RITLT        7      6      5      4      6      0      0      0      0      0      3      3      5      2      2
CTAAAGGTTGCCCCG     LKVAP       12      5      9      3      6      0      0      0      0      0      8     14      9     11     10
CTCGAACTTCTGGAC     LELLD        0      0      0      0      0      3      1      1      0      1      0      0      0      0      0
CTGCTCATACCTACC     LLIPT        9      7      6      4      6      0      0      0      0      0      3      4      2      6      3
CTGGCGGCCGCTCGT     LAAAR        3      5     10      3      6      0      0      0      0      0      4      3      3      3      4
CTTCCTAACTCGGCG     LPNSA        6      5     11      5      6      0      0      0      0      0      6     11     11     12     12
GACGTACAGTGTCAT     DVQCH        5      5      7      8      6      0      0      0      0      0      0      0      0      0      0
GACGTGAGTGCAGTG     DVSAV        7      4      4      7      6      0      0      0      0      0      0      0      0      0      0
GCAGCAAGCCATTCC     AASHS        4      9      4      1      6      0      0      0      0      0      2      1      0      0      0
GCATCCACGCTAGAC     ASTLD        3      1      2      0      6      0      0      0      0      0      0      1      0      1      1
GTCCTTCCCCCTCTA     VLPPL        2      4      0      1      6      0      0      0      0      0      0      0      0      0      0
TACGGCACCTTATTA     YGTLL        6      5      0      0      6      0      0      0      0      0      0      3      0      3      1
TACTTTAACCTTACA     YFNLT        6     11      8     12      6      0      0      0      0      0      4      4      4      8      8
TAGACACGACCCTTA     *TRPL        6      3      2      8      4      1      0      0      1      0      0      0      0      0      0
TAGCCGAAACCGATA     *PKPI        6      3      1      3      6      0      0      0      0      0      0      0      0      0      0
TCAACTACAGCGAAG     STTAK        5      7      8      3      6      0      0      0      0      0      6     17     12     12     19
TCAAGTAGTGCGTAC     SSSAY        2      0      0      1      2      1      0      1      0      2      0      0      0      0      0
TCAGTAACAACAGTA     SVTTV        0      0      0      0      0      2      1      1      1      1      0      0      0      0      0
TCAGTACCAACACGA     SVPTR        0      0      0      0      0      1      3      2      0      0      0      0      0      0      0
TCATCAGCCCTAACA     SSALT        0      0      0      0      0      1      1      1      0      3      0      0      0      0      0
TCCGTAATTTCCCTC     SVISL        0      2      3      1      6      0      0      0      0      0      4      4      7      4     10
TCCTCGAACTTTACT     SSNFT        3      1      7      2      6      0      0      0      0      0      2      1      4      2      4
TGCCGCCCTATGCCT     CRPMP        9     15     17      5      6      0      0      0      0      0      6     12      7      9      7
TTACAGACCCCGTTA     LQTPL        0      1      0      1      1      3      0      1      0      1      0      0      0      0      0
TTACAGACCCTTCAC     LQTLH        0      0      0      0      0      0      0      3      2      1      0      0      0      0      0
TTACAGTACCCTTCA     LQYPS        0      0      0      0      0      0      2      2      1      1      0      0      0      0      0
TTACCACGACCCTTA     LPRPL        1      0      0      1      0      1      3      1      0      1      0      0      0      0      0
TTACCAGACCCTTAC     LPDPY        1      0      0      0      0      0      1      1      3      1      0      0      0      0      0
TTACCTCACTAGATG     LPH*M        0      0      0      0      0      0      0      2      1      3      0      0      0      0      0
TTACGAGTACCTTCA     LRVPS        0      0      0      0      0      2      1      1      0      2      0      0      0      0      0
TTACGATTACCCTTA     LRLPL        0      0      0      0      0      1      3      2      0      0      0      0      0      0      0
TTAGAGTTACCTTAC     LELPY        0      0      0      0      0      1      4      1      0      0      0      0      0      0      0
TTAGGCTCAAACATA     LGSNI        0      0      0      0      0      2      2      0      0      2      0      0      0      0      0
TTCACCTTCGCCACA     FTFAT        7      8      7      7      6      0      0      0      0      0      3      4      8      7      7
TTCAGTATAACATAC     FSITY        0      0      0      0      0      2      2      2      0      0      0      0      0      0      0
TTCCACGCAGACGTC     FHADV       15      6      8     10      6      0      0      0      0      0     19     15     17     16     13
TTCCTAGACCCTTAC     FLDPY        0      0      0      0      0      1      1      1      1      2      0      0      0      0      0
TTCGAGTCAAACATA     FESNI        0      0      0      0      0      0      3      0      0      3      0      0      0      0      0
TTCGGCTCAACTATA     FGSTI        0      0      0      0      0      1      4      0      0      1      0      0      0      0      0
AAAACCATCTTGAGC     KTILS        1      0      1      0      5      0      0      0      0      0      0      3      0      0      1
AAAAGAGTATACTCC     KRVYS        8     11      7     11      5      0      0      0      0      0      2      5      8      8     11
AAACCGATAGATATC     KPIDI        9     12     12      8      5      0      0      0      0      0     12      5      8     10     13
AACAACCGCCAAGCC     NNRQA        8      5      3      5      5      0      0      0      0      0      3      1      2      2      0
AACGAACAACGACAT     NEQRH       19     14     20      9      5      0      0      0      0      0      5      2      3      8      3
AAGACGACGAACATG     KTTNM        5      4      4      4      5      0      0      0      0      0      3      1      2      3      3
ACAACCATAAAAGAC     TTIKD        0      0      0      0      0      2      1      1      1      0     18     24     26     26     22
ACACAATCAGATATA     TQSDI        0      0      0      0      0      0      2      1      2      0      0      0      0      0      0
ACCAACCGCCACTCT     TNRHS        2      7      3      1      5      0      0      0      0      0      2      0      3      3      2
ACCCCAACTGGACCT     TPTGP        0      0      0      0      0      1      0      2      0      2      6     12     17     11     12
ACGACAGAAATCGGC     TTEIG        2      1      5      2      5      0      0      0      0      0      0      2      0      1      0
ACGACTTACCTTAAC     TTYLN        0      0      0      0      0      0      1      2      2      0      0      0      0      0      0
ACGGACGCTATAGGA     TDAIG        0      0      0      0      0      0      2      1      0      2      0      0      0      0      0
ACGGCAGCCACCACA     TAATT        0      5      4      2      5      0      0      0      0      0     14      9     12     11     16
ACTCGTATACGTATT     TRIRI        0      0      0      0      0      0      2      1      0      2      0      0      0      0      0
ACTCTTACTCAAACC     TLTQT       10      5      6      4      5      0      0      0      0      0      0      2      4      5      3
AGAACTTTTATCAAC     RTFIN        0      0      0      0      0      1      2      1      0      1      0      0      0      0      0
AGACCTTTAGCTCAC     RPLAH        0      0      0      0      0      0      1      2      2      0      0      0      0      0      0
AGACTTTACGTCCAC     RLYVH        0      0      0      0      0      0      1      2      1      1      0      0      0      0      0
AGCTTGCCAATAAAC     SLPIN        5      4      3      7      5      0      0      0      0      0     11      8     12     10     12
AGCTTTTATACAATC     SFYTI        0      0      0      0      0      1      0      1      1      2      0      0      0      0      0
AGGACCTTTACTAAT     RTFTN        0      0      0      0      0      1      2      2      0      0      0      0      0      0      0
AGGACTCGGAGCAGA     RTRSR       15      6      6      4      5      0      0      0      0      0      7      1      7      4      5
AGGACTTTTATTAAC     RTFIN        0      0      0      0      0      3      2      0      0      0      0      0      0      0      0
AGTATGACGTCTAAT     SMTSN        5      7     12      7      5      0      0      0      0      0      9      9      5      9     11
AGTCCACTACTTCAT     SPLLH        0      0      0      0      0      0      2      1      1      1      0      0      0      0      0
AGTCTTTACAACAAC     SLYNN        0      0      0      0      0      0      1      0      3      1      0      0      0      0      0
ATACGTACTCGTATT     IRTRI        0      0      0      0      0      0      1      0      0      4      0      0      0      0      0
ATCCAAATGCATACC     IQMHT        1      4      3      2      5      0      0      0      0      0      9     23     18     17     15
ATCGAACCCATCTAA     IEPI*        1      6      4      5      5      0      0      0      0      0      2      2      2      4      0
ATCGAGTCAAATAGA     IESNR        0      0      0      0      0      1      0      2      0      2      0      0      0      0      0
ATGGAGCCTAGCCTC     MEPSL        0      0      0      0      0      1      1      0      2      1      0      0      0      0      0
ATTTTGGGTCCAAAA     ILGPK        2      1      1      1      3      0      1      1      0      0      7      4      4      7      4
CAAATGGCTCTTCGC     QMALR       10     12      8      9      5      0      0      0      0      0      2      4      8      3      4
CAAGACACTTTTGCT     QDTFA        8      3      1      5      5      0      0      0      0      0      0      0      0      0      0
CACACGATTGCCTTT     HTIAF        8      6     11      3      5      0      0      0      0      0      0      0      0      0      0
CACCCTCCCCCGCAC     HPPPH        0      0      1      0      0      1      0      1      0      3      5      8      7      7      3
CAGACACTTTTGCTT     QTLLL        2      3      1      1      5      0      0      0      0      0      0      0      0      0      0
CAGCCGGTAAGTCGG     QPVSR        7      8     12      5      5      0      0      0      0      0      4      5      2      4      2
CAGTTCTAGCAAACA     QF*QT        0      0      0      0      0      1      0      1      2      1      0      0      0      0      0
CATAAACGTACACGA     HKRTR        0      0      0      0      0      1      3      1      0      0      0      0      0      0      0
CATAAACTTCCCCAC     HKLPH        2      3      1      6      5      0      0      0      0      0     11     13     11     19     20
CATAACCACACGAAC     HNHTN        0      0      0      0      0      2      0      0      3      0      0      0      0      0      0
CATAACGTACACGAC     HNVHD        0      0      0      0      0      1      2      1      1      0      0      0      0      0      0
CATACACTGCTATCC     HTLLS        0      2      5      2      5      0      0      0      0      0      0      0      0      0      0
CATGCAACGTACTCG     HATYS        5      2      6      1      5      0      0      0      0      0      0      0      0      0      0
CATTCAAGTATAGTG     HSSIV        9     11     10     12      5      0      0      0      0      0     12      9     11     20     15
CCAATCACTTTCGCC     PITFA        0      2      2      1      5      0      0      0      0      0      0      0      0      0      0
CCCCTGACAGGCACG     PLTGT        4      5      5      4      5      0      0      0      0      0      4      3      3      3      0
CCCGACCCTGTCACC     PDPVT        7      2      7      5      5      0      0      0      0      0     12     19     10      9      5
CCCGGCAGTGTATTA     PGSVL        5      2      2      1      5      0      0      0      0      0      4      6      4      3      6
CCCTCTCACTGGACC     PSHWT        0      1      0      0      0      1      0      2      1      1      3      3      4      3      4
CCGCAAACTAACTCA     PQTNS        8      8      8      2      5      0      0      0      0      0      5     11     10      7      2
CCGCCGATGCGAGCA     PPMRA        0      0      0      0      0      2      3      0      0      0      6      6      3      4      4
CCGGCGTGCCAGACT     PACQT        9      9      3      4      5      0      0      0      0      0     14     18     23     23     22
CCGTTTCTAATGCAC     PFLMH        0      0      0      0      0      1      0      1      1      2      0      0      0      0      0
CCTACGCTCCTAGCT     PTLLA        1      3      6      2      5      0      0      0      0      0     14     17      7     11     17
CCTCACATTTACAAC     PHIYN        0      0      0      0      0      2      0      0      2      1      6      5     12      3      3
CCTGAAAACTTACTC     PENLL        8     12      9      6      5      0      0      0      0      0      9     24     12     23     19
CCTGCCCTCCTGGGG     PALLG        6      4      3      1      5      0      0      0      0      0      6      7      5     10      8
CGAGTCCGCCCCCCG     RVRPP        0      0      0      0      0      3      0      1      1      0      3      5      8      3      3
CGCCCACCTTTTTCA     RPPFS        0      0      0      0      0      1      1      2      0      1      2      5      4      3      2
CGCCTGCCACTTAGG     RLPLR        0      6      0      1      5      0      0      0      0      0      2      0      0      0      2
CGCGTCTCTATGCTC     RVSML        3      8      8      9      5      0      0      0      0      0      7      7      7      6     11
CGCGTTAGCTTAATC     RVSLI        0      0      0      0      0      1      1      3      0      0      0      0      0      0      0
CGGACCTTATTAATC     RTLLI        0      0      0      0      0      0      1      1      1      2      0      0      0      0      0
CGGCCCCGAGTTCCC     RPRVP        6      7      3      2      5      0      0      0      0      0      1      0      0      0      1
CGTTTCACTCTAATA     RFTLI        2      7      5      6      5      0      0      0      0      0      6      7      4      6     13
CTAACATCGACTATC     LTSTI        0      0      0      0      0      1      3      0      0      1      0      0      0      0      0
CTACAGACCCCTTTA     LQTPL        0      0      0      0      0      1      0      2      2      0      0      0      0      0      0
CTAGCCACCGCTCTC     LATAL        2      3      0      1      5      0      0      0      0      0      0      0      0      0      0
CTATGGGCAAATTGT     LWANC        9      9      3      4      5      0      0      0      0      0      4      2      3      8     10
CTCAATCATAGATAT     LNHRY        0      0      0      0      0      0      3      0      1      1      0      0      0      0      0
CTCGACTTCCTAATA     LDFLI        4      3      2      5      5      0      0      0      0      0      0      0      0      0      0
CTCGACTTCCTAGTA     LDFLV       13     11     12      6      5      0      0      0      0      0      0      0      0      0      0
CTCGACTTCCTATCA     LDFLS       19     11     13     22      5      0      0      0      0      0      0      0      1      0      1
CTGACTTCTACCTAT     LTSTY        5      7      8      6      5      0      0      0      0      0      0      0      0      0      0
CTGCGGAAACGACTA     LRKRL        5      4      3      6      5      0      0      0      0      0      0      0      0      0      0
CTGCGGAAACGATAC     LRKRY        4      4      3      4      5      0      0      0      0      0      0      0      0      0      0
CTTGCCACTATAGGT     LATIG        7      7      1      4      5      0      0      0      0      0      4      3      1      3      1
GAACAGTCTGTTGGA     EQSVG        9     13     16      7      5      0      0      0      0      0      1      4      3      3      5
GAACCTACCCCATAA     EPTP*       10      6      7      4      5      0      0      0      0      0      0      0      0      0      0
GAAGACTATTCCATC     EDYSI        7     14      3      6      5      0      0      0      0      0      0      0      0      0      0
GACCCCTCGCCCCCT     DPSPP        2      1      0      0      0      2      1      1      1      0     12     16     23     12     10
GACTCCAAGTTTATG     DSKFM        3      5      6      2      5      0      0      0      0      0     18     22      8     13     19
GATCACGCCAACCCG     DHANP        2      1      6      1      1      1      1      1      0      1     21     25     28     19     18
GGAGCAGCAAGCTCC     GAASS        4      7      2      2      5      0      0      0      0      0      6      6      7      8      9
GGGACCTTTATCAAC     GTFIN        0      0      0      0      0      4      1      0      0      0      0      0      0      0      0
GTAGCGTCTGTATAT     VASVY        7     11      5      6      5      0      0      0      0      0      5      1      1      3      1
GTTGCAGATCCGTGC     VADPC        8      7      9      9      5      0      0      0      0      0     24     28     33     19     24
TAAATATCCAAGGCT     *ISKA        9      9     10      3      5      0      0      0      0      0      3      4      0      8      3
TACAGAAACCTTTAC     YRNLY        0      0      0      0      0      1      2      0      2      0      0      0      0      0      0
TACTAACCACGATGA     Y*PR*        0      0      0      0      0      2      0      0      2      1      0      0      0      0      0
TACTATTACAACTGC     YYYNC        0      0      0      0      0      2      1      0      1      1      0      0      0      0      0
TACTCTACCGTGCGC     YSTVR        4      7      4      4      5      0      0      0      0      0      5      8      4      9      4
TAGTTATTACAACGC     *LLQR        0      0      0      0      0      2      2      1      0      0      0      0      0      0      0
TATAGCGTTGGAACA     YSVGT        6      2      3     10      5      0      0      0      0      0     10      6      4     10     10
TATAGTGATATGACC     YSDMT       15      8      8     11      5      0      0      0      0      0      2      1      1      7      1
TATTACTTACAACGC     YYLQR        0      0      0      0      0      0      1      2      1      1      0      0      0      0      0
TATTATTACAACTGC     YYYNC        0      0      0      0      0      3      0      0      0      2      0      0      0      0      0
TCAAGACAGCTTTTG     SRQLL        5      6      8      5      5      0      0      0      0      0      0      0      0      0      0
TCAATCCTACATAAC     SILHN        0      0      0      0      0      0      3      1      1      0      0      0      0      0      0
TCACCCATCAGCGTA     SPISV        0      0      0      0      0      3      0      0      0      2      7     13     15     15     10
TCACTTCCAGATCCC     SLPDP        4      4      1      6      5      0      0      0      0      0      0      0      0      0      0
TCAGTCTTACAACAC     SVLQH        0      0      0      0      0      1      1      1      0      2      0      0      0      0      0
TCATAACCGACACGA     S*PTR        0      0      0      1      0      3      0      0      1      1      0      0      0      0      0
TCCTTAGCCGCAATC     SLAAI        0      0      0      0      0      1      1      0      1      2      0      0      0      0      0
TCGACATCGATGACT     STSMT        7      7      9      3      5      0      0      0      0      0      4      7      2      4     13
TCGACTTCCTACTAC     STSYY        4      4      5      2      5      0      0      0      0      0      0      0      0      0      0
TCGGCTCTAACAGTA     SALTV        0      0      0      0      0      0      2      1      0      2      0      0      0      0      0
TCGTACCGAACAGTA     SYRTV        0      0      0      0      0      0      1      0      1      3      0      0      0      0      0
TGCCAAAGAGGACCT     CQRGP        4      4      4      1      5      0      0      0      0      0      4      1      9      3      2
TGCTTGTCTGTACTA     CLSVL        6      2      2      0      5      0      0      0      0      0      1      4      5      7      2
TGGACTTTTATCAAC     WTFIN        0      0      0      0      0      0      1      1      2      1      0      0      0      0      0
TTACACACCCGTCAT     LHTRH        0      0      0      0      0      2      1      0      0      2      0      0      0      0      0
TTACACCGGAACCAG     LHRNQ       12      8      7      9      5      0      0      0      0      0      3      7     12      7      6
TTACAGACCACTTTA     LQTTL        0      0      0      0      0      3      1      1      0      0      0      0      0      0      0
TTACATACCCCTTTA     LHTPL        0      0      0      0      0      0      0      1      3      1      0      0      0      0      0
TTACCTCACAGACTG     LPHRL        0      0      0      0      0      3      2      0      0      0      0      0      0      0      0
TTACCTCACAGATGA     LPHR*        0      0      0      0      0      1      0      2      0      2      0      0      0      0      0
TTACCTCACAGTATG     LPHSM        0      0      0      0      0      1      1      1      2      0      0      0      0      0      0
TTACGATACCCTTCA     LRYPS        0      0      0      0      0      0      0      2      1      2      0      0      0      0      0
TTATTGTGATCTTGT     LL*SC        7      5      6      4      5      0      0      0      0      0      1      0      3      2      3
TTCAGCTCAGTTCTT     FSSVL        4     10      7      3      5      0      0      0      0      0      6     16      9     14     11
TTCGCTACAACATGA     FATT*        0      0      0      0      0      0      1      2      1      1      0      0      0      0      0
TTCGCTCTAAACATA     FALNI        0      0      0      0      0      2      0      2      0      1      0      0      0      0      0
TTCTTTAATCCGGTA     FFNPV        1      0      0      0      0      0      0      0      2      3      2      2      2      4      2
TTGACAGACCCTTAT     LTDPY        0      1      0      0      2      0      1      1      1      0      0      0      0      0      0
TTGCCCGCTCAACCG     LPAQP        7      6      4      3      5      0      0      0      0      0      9     10     15      7     13
TTGTTCCTCTATTCC     LFLYS        1      2      7      2      5      0      0      0      0      0      0      0      0      0      0
TTTGGCTCAAACATA     FGSNI        0      0      0      0      0      1      2      0      1      1      0      0      0      0      0
AAAAATCCCCGTTGT     KNPRC        5      5      6      3      4      0      0      0      0      0      2      2      5      6      5
AAGACACAGCGCACT     KTQRT        9     11      8      7      4      0      0      0      0      0      4      6      4      1      8
ACCACAGTAAGCCTT     TTVSL        1      3      7      5      4      0      0      0      0      0     15     12     22     21     16
ACCACCACCTGTTTG     TTTCL        0      1      0      0      0      0      2      0      1      1     13     10     13     10     18
ACCACCAGTCTAAGT     TTSLS        3     13      2      3      4      0      0      0      0      0      7     19     12     10     13
ACCCTTGACCCACCA     TLDPP        0      0      0      0      4      0      0      0      0      0     16     33     25     13     17
ACCGCACTCCTATCA     TALLS        1      0      0      0      4      0      0      0      0      0      0      0      0      0      0
ACCTCGGAGCCCACC     TSEPT        0      0      1      0      0      2      2      0      0      0      7      4      8      7      9
ACGACGACAACTAGA     TTTTR        0      0      0      0      0      0      1      1      1      1      0      0      0      0      0
ACGACTTACTGCAAC     TTYCN        0      0      0      0      0      1      0      0      1      2      0      0      0      0      0
ACGACTTTATCAATC     TTLSI        0      0      0      0      0      0      0      1      2      1      0      0      0      0      0
ACGCCTCGAGCTCCT     TPRAP        3      1      4      3      4      0      0      0      0      0      2      4      3      4      4
ACGGACTTTATCATC     TDFII        0      0      0      0      0      0      1      0      0      3      0      0      0      0      0
ACGGCCTTATTCAAC     TALFN        0      0      0      0      0      0      0      0      1      3      0      0      0      0      0
ACGTAACAGTTGTCT     T*QLS        4     10      6      5      4      0      0      0      0      0      0      0      0      0      0
ACGTTACCTATTCTG     TLPIL        4      0      1      3      4      0      0      0      0      0      1      2      0      1      1
ACGTTACGAGTGTCT     TLRVS        3      1      1      1      4      0      0      0      0      0      0      0      0      0      0
ACTACCCTAGCATCC     TTLAS        7      4      5      3      4      0      0      0      0      0      0      2      1      5      4
ACTACGTATCCGGTT     TTYPV        0      0      0      0      0      1      0      2      1      0      0      0      0      0      0
ACTATGAGTTACGCA     TMSYA        1      1      1      1      4      0      0      0      0      0      2      2      2      0      2
ACTGAGTACTCGCTT     TEYSL        0      0      0      0      0      1      3      0      0      0      0      0      0      0      0
AGACGTTACCTTAAC     RRYLN        0      0      0      0      0      1      1      0      2      0      0      0      0      0      0
AGACTTTACGTCAAC     RLYVN        0      0      0      0      0      0      1      2      1      0      0      0      0      0      0
AGCATGGCGCTTATG     SMALM        2      2      7      4      4      0      0      0      0      0      0      2      1      0      0
AGCCCGTCTCTTACC     SPSLT        3      0      0      3      4      0      0      0      0      0      0      0      0      0      0
AGCGTTCTCTGAGTC     SVL*V        4      1      1      2      4      0      0      0      0      0      0      0      0      0      0
AGGACTTTAATCAAC     RTLIN        0      0      0      0      0      1      2      0      0      1      0      0      0      0      0
AGGACTTTTATCAAA     RTFIK        0      0      0      0      0      2      1      0      1      0      0      0      0      0      0
AGTACTATACGTATT     STIRI        0      0      0      0      0      1      1      2      0      0      0      0      0      0      0
AGTCACTATTCAATC     SHYSI        0      0      0      0      0      1      0      2      0      1      0      0      0      0      0
AGTCCTACTATCAAT     SPTIN        0      0      0      0      0      1      0      2      1      0      0      0      0      0      0
AGTGAGACCTAGCCT     SET*P        0      0      0      0      0      1      1      0      0      2      0      0      0      0      0
ATATTGTCTCCCATC     ILSPI        1      5      6      1      4      0      0      0      0      0      1      3      2      2      8
ATCAACTATCTCGAC     INYLD        8     13      3      5      4      0      0      0      0      0     16     10      7      9     13
ATCGAGCGCAACAGA     IERNR        0      0      0      0      0      2      2      0      0      0      0      0      0      0      0
ATCGAGCTCAACATA     IELNI        0      0      0      0      0      1      1      1      1      0      0      0      0      0      0
ATCTACTACGTCATT     IYYVI        0      0      0      0      0      0      1      2      0      1      0      0      0      0      0
ATGACGCAAGTATGA     MTQV*        0      0      0      0      0      1      1      1      0      1      0      0      0      0      0
ATGACGCTAGTCCAT     MTLVH        0      0      0      0      0      0      1      0      1      2      0      0      0      0      0
ATGACTACTGTAATG     MTTVM        0      0      0      0      0      0      1      1      0      2      0      0      0      0      0
ATGAGTACTCGGCTT     MSTRL        0      0      0      0      0      0      3      1      0      0      0      0      0      0      0
ATGGAAATCGAGCCT     MEIEP        9      3      4      4      4      0      0      0      0      0     11     16     12     20     15
ATGGAGACCTAGCCT     MET*P        0      0      0      0      0      1      0      0      2      1      0      0      0      0      0
ATGTCCTCCTCTAAT     MSSSN        1      0      1      0      4      0      0      0      0      0      5      7      4      4      6
ATTCGCCTACTCGGT     IRLLG        3      4      3      6      4      0      0      0      0      0      3      5      4      3      6
CAACTCCTACATAAC     QLLHN        0      1      1      0      1      0      0      0      0      3      0      0      0      0      1
CAAGACACTTTGCTT     QDTLL        0      0      1      1      4      0      0      0      0      0      0      0      0      0      0
CAAGCCACCGTCTCA     QATVS        1      1      3      4      4      0      0      0      0      0      0      0      0      0      0
CAAGCCTACTTTTTG     QAYFL        5      3      2      4      4      0      0      0      0      0      0      0      0      0      0
CAAGTCCTACATAAC     QVLHN        0      0      0      0      0      0      2      1      0      1      0      0      0      0      0
CAATCCTACATAACC     QSYIT        1      1      1      0      1      2      0      0      1      0      0      1      0      0      0
CAATCCTACCATAAC     QSYHN        0      0      0      0      4      0      0      0      0      0      0      0      0      0      0
CAATTGTTAGGTGGC     QLLGG        1      2      1      1      4      0      0      0      0      0      3      1      2      1      3
CACAATCAGATATAA     HNQI*        0      0      0      0      0      1      3      0      0      0      0      0      0      0      0
CACACGATTTGCCTT     HTICL        3      3      1      0      4      0      0      0      0      0      0      0      0      0      0
CAGACTGACCTAGCC     QTDLA        4     10      6      6      4      0      0      0      0      0      1      2      5      6      3
CAGGACTCCTTCAAC     QDSFN        2      2      1      1      0      0      2      1      1      0      2      3      8      9      5
CAGTCCACTTTTTGC     QSTFC        4      2      2      4      4      0      0      0      0      0      0      0      0      0      0
CAGTCTTACAACAAC     QSYNN        0      0      0      0      0      1      1      2      0      0      0      0      0      0      0
CAGTTTAACCAGCAT     QFNQH        3      6      2      2      4      0      0      0      0      0      0      0      0      0      0
CATACCACTATAATC     HTTII        2      3     10      9      4      0      0      0      0      0      0      0      0      0      0
CATCACCACTATATC     HHHYI        9      5      8      8      4      0      0      0      0      0      0      0      0      0      0
CATTCAGCCCAAACA     HSAQT        0      0      0      0      0      2      2      0      0      0      0      0      0      0      0
CATTCTAGCCAAACA     HSSQT        0      0      0      0      0      1      0      1      1      1      0      0      0      0      0
CCACCAGACGCACCG     PPDAP        4      5      3      1      4      0      0      0      0      0      9      9     15      4     14
CCAGCTGCCCTGATT     PAALI        9     10      6      1      4      0      0      0      0      0      2      2      3      3      2
CCCACAAGGCAAAAT     PTRQN        0      0      0      0      0      1      1      1      1      0      2      4      3      4      4
CCCACCCCACCCCTG     PTPPL        0      0      0      0      0      1      2      0      0      1     10     17     26     24     22
CCCCCCGCCCCCGCG     PPAPA        0      0      0      0      0      1      0      1      2      0      0      3      2      2      0
CCCCCTGTCCCCTTC     PPVPF        0      0      0      0      0      1      0      2      0      1      0      0      0      0      0
CCCCTAATACCAGGA     PLIPG        2      1      1      0      4      0      0      0      0      0      2      0      0      0      0
CCCCTCAAACCGGAG     PLKPE        4      8      5      3      4      0      0      0      0      0      0      1      0      1      0
CCCGACCGCTAATTC     PDR*F        1      3      2      1      4      0      0      0      0      0      0      1      0      0      1
CCCGCCTTGAGCTCC     PALSS        2      6      7      5      4      0      0      0      0      0      1      5      1      0      1
CCGATCCAAGAGCAG     PIQEQ        1      0      0      0      0      1      2      0      1      0      9     10     11     14     10
CCGCTCCCCCGCTGA     PLPR*        5      7      9      5      4      0      0      0      0      0      3      4      0      5      4
CCTGCCCATGCTATA     PAHAI        1      2      1      2      4      0      0      0      0      0      7     13      4     14      9
CCTGCGTCTGCCCGT     PASAR        0      0      0      0      4      0      0      0      0      0      0      0      0      0      0
CCTGCTGTCGTGGAA     PAVVE        4      2      3      2      4      0      0      0      0      0      0      1      3      1      1
CCTTCCGACCAGGAA     PSDQE        1      1      0      1      4      0      0      0      0      0     25     34     18     22     39
CCTTTATTCGTGAGC     PLFVS        3      5      7      2      4      0      0      0      0      0      1      1      0      1      2
CGAGTACATGGAAAC     RVHGN        3      8      7      5      4      0      0      0      0      0      7      4      6      3      3
CGGCATTTAGGCACC     RHLGT        2      6      2      1      4      0      0      0      0      0      1      3      7      2      0
CGTGGCCTAGCTTCA     RGLAS        3      0      0      1      4      0      0      0      0      0      3      1      3      3      1
CTAACAGATACTAAT     LTDTN        0      0      0      0      0      1      0      0      3      0      0      0      0      0      0
CTAACGCCCGGATGC     LTPGC        0      0      0      0      0      0      0      1      3      0      6      6      8      1      5
CTACACATTAACAAC     LHINN        5     10      8      5      4      0      0      0      0      0     14      9      8     10     12
CTCACATTCAAAGCT     LTFKA        4      9      4      8      4      0      0      0      0      0      2      4      2      4      3
CTCCCTTCCCAGTCC     LPSQS        3      1      0      1      4      0      0      0      0      0      0      0      0      0      0
CTCGACTTAACTATA     LDLTI        2      3      2      1      4      0      0      0      0      0      0      0      0      0      0
CTCGACTTACTATAC     LDLLY        5     10      0      1      4      0      0      0      0      0      0      0      0      0      0
CTCGACTTCCTATAA     LDFL*        6      0      6      3      4      0      0      0      0      0      0      0      0      0      0
CTCGACTTCTACTTA     LDFYL        3      2      6      6      4      0      0      0      0      0      0      0      0      0      0
CTCTAAATATGTTCC     L*ICS        6      2      6      6      4      0      0      0      0      0      0      2      2      1      1
CTGACGGAAACGATA     LTETI        2      2      1      2      4      0      0      0      0      0      0      0      0      0      0
CTGACTTACCTATAT     LTYLY        4      6      7      1      4      0      0      0      0      0      0      0      0      0      0
CTGACTTCTACGGTA     LTSTV        3      4      4      4      4      0      0      0      0      0      0      0      0      0      0
CTTAGCGAACTCGCA     LSELA        0      1      3      1      4      0      0      0      0      0      0      0      0      0      0
CTTCGGAAACTCGCA     LRKLA        2      3      1      4      4      0      0      0      0      0      0      0      0      0      0
GAACAACTGTTACCA     EQLLP        5      4      4      2      4      0      0      0      0      0     27     22     20     32     29
GAATGCTTTGTTACT     ECFVT        2      3      1      3      4      0      0      0      0      0      0      0      0      0      0
GACTTACCAGTGTCT     DLPVS        3      4      1      3      4      0      0      0      0      0      0      0      0      0      0
GAGACCACTTATTGG     ETTYW        2      6      1      2      4      0      0      0      0      0      0      0      0      0      0
GAGACGTACCTAGTC     ETYLV        1      3      4      1      4      0      0      0      0      0      0      0      0      0      0
GAGCCAACACACTGC     EPTHC        1      0      3      2      3      0      0      1      0      0     15     11     11     11     10
GCCATCACTGGCGGA     AITGG        2      3      3      5      4      0      0      0      0      0     10      5      9      6      7
GCCTTGACTGCCGTC     ALTAV        1      1      0      0      4      0      0      0      0      0      1      0      0      0      0
GCGCCCGGTCTCTCT     APGLS        2      6      7      6      0      1      1      1      0      1     13     14     17     14     18
GCTCCCCCTCTTCCC     APPLP        4      1      3      0      4      0      0      0      0      0      4      6      7      6      6
GGACCTTAGCCTAAT     GP*PN        0      0      0      0      0      1      2      0      1      0      0      0      0      0      0
GGACTTACCCTTAAT     GLTLN        0      0      0      0      0      0      3      1      0      0      0      0      0      0      0
GGACTTTTACTCAAT     GLLLN        0      0      0      0      0      0      0      1      2      1      0      0      0      0      0
GGTTCGGCCCTCACC     GSALT        0      0      3      4      4      0      0      0      0      0      7      6      6      4      4
GTAGACACGTGCTCA     VDTCS        2      9      3      3      4      0      0      0      0      0      0      0      0      0      0
GTCGCAGTCGGTCCA     VAVGP       10      7     12      3      4      0      0      0      0      0      5      5     11      9     11
GTCGCGCTACCCGCG     VALPA        2      7      8      1      4      0      0      0      0      0      9     10     13     15      8
GTCGTACTAACAGTA     VVLTV        0      0      0      0      0      0      2      0      1      1      0      0      0      0      0
GTTACCTCACAGATG     VTSQM        0      0      0      0      0      2      0      0      0      2      0      0      0      0      0
GTTGTCCCACTCACC     VVPLT        3      3      9      2      4      0      0      0      0      0      3      5      7      4     11
TAATATTTATGTGTG     *YLCV        4      3      4      4      4      0      0      0      0      0      1      1      3      3      1
TACACGCTCGCAACC     YTLAT        7      4      1      4      4      0      0      0      0      0      3      2      4      0      0
TACATCAAGTCGAGT     YIKSS        2      3      8      7      4      0      0      0      0      0      3      5      3      8     11
TACGTAACGTGCCTA     YVTCL        3      4      3      1      4      0      0      0      0      0      0      0      0      0      0
TACTAACACGACTGA     Y*HD*        0      0      0      0      0      1      1      0      1      1      0      0      0      0      0
TACTCAACACGATGA     YSTR*        0      0      0      0      0      0      2      1      1      0      0      0      0      0      0
TACTCACTAGATGAC     YSLDD        0      0      0      0      0      0      0      1      1      2      0      0      0      0      0
TACTCGGCCTTCTCT     YSAFS        3      1      4      1      4      0      0      0      0      0      6      1      1      7      2
TACTTATTACAACGC     YLLQR        0      0      0      0      0      0      4      0      0      0      0      0      0      0      0
TAGACCTCCTACTCA     *TSYS        3      2      1      0      4      0      0      0      0      0      0      0      0      0      0
TAGGCCACGTATTCT     *ATYS        5      3      3      3      4      0      0      0      0      0      0      0      0      0      0
TATAACTTACAACGC     YNLQR        0      0      0      0      0      2      0      2      0      0      0      0      0      0      0
TCAACGAGACCGTAC     STRPY        0      0      0      0      0      0      2      2      0      0      0      0      0      0      0
TCAAGAGACCGGTAC     SRDRY        0      0      0      0      0      0      0      1      1      2      0      0      0      0      0
TCACAGACCCCTTTA     SQTPL        0      0      0      0      0      1      0      1      0      2      0      0      0      0      0
TCACCCCCCGTGGAC     SPPVD        4      4      3      3      4      0      0      0      0      0     15     11     28     11     16
TCACCGCCCCTCCCC     SPPLP        4      9      5      5      3      0      0      0      1      0      0      6      2      1      5
TCACTTCCATATCCC     SLPYP        5      8      0      6      4      0      0      0      0      0      0      0      0      0      0
TCAGTAACGAACAGA     SVTNR        0      0      0      0      0      1      1      0      0      2      0      0      0      0      0
TCAGTACAACAAATA     SVQQI        0      0      0      0      0      0      1      2      1      0      0      0      0      0      0
TCAGTACCAACACTA     SVPTL        0      0      0      0      0      1      2      0      0      1      0      0      0      0      0
TCAGTACGAACACGA     SVRTR        0      0      0      0      0      0      1      0      1      2      0      0      0      0      0
TCATCACCCTAAACA     SSP*T        0      0      0      0      0      1      1      2      0      0      0      0      0      0      0
TCATTACGTACGGTC     SLRTV        8      7      5     13      4      0      0      0      0      0      1      2      3      2      4
TCCGTAGCAAGAATG     SVARM        0      0      0      0      0      3      0      0      0      1      0      0      0      0      0
TCGACCTTTGGCACG     STFGT        3      3      7      7      4      0      0      0      0      0      1      1      2      2      1
TCGACTTACTAGCTA     STY*L       10      4      4      5      4      0      0      0      0      0      0      0      0      0      0
TCGCTTCTAACAATA     SLLTI        0      0      0      0      0      3      1      0      0      0      0      0      0      0      0
TCGTAACCAACACGA     S*PTR        0      0      0      0      0      2      1      1      0      0      0      0      0      0      0
TCGTAACGAACAGTA     S*RTV        0      0      0      0      0      0      0      2      1      1      0      0      0      0      0
TCTATTAGGGCCAGT     SIRAS       12      7     14      9      4      0      0      0      0      0      0      2      2      0      1
TCTGTATTCCACTCC     SVFHS        7      8      2      4      4      0      0      0      0      0      8     10      3      4      8
TGATACCACTATATC     *YHYI        0      0      1      0      4      0      0      0      0      0      0      0      0      0      0
TGGCCCACCGCCCCG     WPTAP        0      0      0      0      0      1      0      0      2      1      4      1      2      1      3
TGGGATAACCAAAGT     WDNQS        0      0      0      0      0      0      1      2      0      1     15      8      9     13     14
TTACAAGACCCTTTA     LQDPL        1      0      0      0      1      0      1      0      1      1      0      0      0      0      1
TTACAGACCCGTTAC     LQTRY        0      0      0      2      2      0      0      1      0      1      0      0      0      0      0
TTACAGACCCTGTTA     LQTLL        0      0      1      0      0      0      2      0      1      1      0      0      0      0      0
TTACAGAGCCCCTTA     LQSPL        0      0      0      0      0      1      0      2      1      0      0      0      0      0      0
TTACAGTCCCCTTTA     LQSPL        0      0      0      0      0      0      1      1      2      0      0      0      0      0      0
TTACCAGACCCTTCA     LPDPS        0      1      0      0      0      1      0      0      3      0      0      0      0      0      0
TTACCTCACACGATG     LPHTM        0      0      0      0      0      2      1      0      1      0      0      0      0      0      0
TTACCTCGCAGATTG     LPRRL        0      0      0      0      0      0      4      0      0      0      0      0      0      0      0
TTAGAGTACCCTTAC     LEYPY        0      0      0      0      0      2      0      2      0      0      0      0      0      0      0
TTAGTTCTAACATAC     LVLTY        0      0      0      0      0      0      0      1      0      3      0      0      0      0      0
TTCACATAATAGTTC     FT**F        2      5      1      1      4      0      0      0      0      0      0      0      0      0      0
TTCAGCTACAAGATG     FSYKM        0      0      0      0      0      1      1      1      0      1      0      0      0      0      0
TTCAGCTCACAGATG     FSSQM        0      0      0      0      0      0      1      1      1      1      0      0      0      0      0
TTCAGTCCCTTACAA     FSPLQ        0      0      0      0      0      0      0      1      1      2      0      0      0      0      0
TTCCTTCCATGGACA     FLPWT        3      0      2      1      4      0      0      0      0      0     11      9     16     23      9
TTCGATCACGTCCAG     FDHVQ        0      2      2      0      0      1      1      0      1      1      8     12      8      5     12
TTCGCTCAAACATAC     FAQTY        0      0      0      0      0      1      0      1      1      1      0      0      0      0      0
TTCGGCTCAAATATA     FGSNI        0      0      0      0      0      1      0      0      0      3      0      0      0      0      0
TTGACGTTACTGCTA     LTLLL        6      3      6      6      4      0      0      0      0      0      0      0      0      0      0
TTTTAGACGGCCATA     F*TAI        1      0      0      1      4      0      0      0      0      0      1      0      0      0      0
AAAAAGTGTTTTAAC     KKCFN        0      0      0      0      0      2      0      0      1      0      0      0      0      1      1
AAAATGTATTCCTCT     KMYSS        2      2      1      4      3      0      0      0      0      0      6      5      6      7      4
AAAGCCGTCACCATG     KAVTM        6      5      0      2      3      0      0      0      0      0      3      6      5      4      5
AACAACAGGATATAC     NNRIY        2      0      2      0      3      0      0      0      0      0      5     11     10     11     10
AATAGATACTCAAAG     NRYSK        1      1      0      5      3      0      0      0      0      0      1      3      4      3      3
AATCCACTATTCAAT     NPLFN        0      0      0      0      0      0      1      0      1      1      0      0      0      0      0
AATCTCCACCAGTCC     NLHQS        0      0      0      1      3      0      0      0      0      0      3      6      8      5      3
AATCTGCTTCAAGTA     NLLQV        0      0      0      0      0      0      3      0      0      0      0      0      0      0      0
AATGACGCTATCTCG     NDAIS        3      4      5      7      3      0      0      0      0      0      0      0      0      0      0
AATTTATTCCTACCC     NLFLP        0      1      1      0      3      0      0      0      0      0      0      0      0      0      0
ACACTCCATAGCGCT     TLHSA        1      3      1      2      3      0      0      0      0      0      8      6      2      7      9
ACATAACCGACACGA     T*PTR        0      0      0      0      0      1      0      0      1      1      1      0      0      0      0
ACATTATTAAATGTC     TLLNV        1      1      4      1      3      0      0      0      0      0      5      1      2      3      4
ACCTCTATAATTGTG     TSIIV        6      6      2      3      3      0      0      0      0      0      0      2      0      1      1
ACGACCCTTGACCTT     TTLDL        4      2      0      3      3      0      0      0      0      0     20     21     28     18     19
ACGACCTTTATCAAC     TTFIN        0      1      0      0      0      1      2      0      0      0      0      0      0      0      0
ACGACGACAATACGA     TTTIR        0      0      0      0      0      0      0      2      0      1      0      0      0      0      0
ACGACGACCAATAGA     TTTNR        0      0      0      0      0      0      0      1      0      2      0      0      0      0      0
ACGATCGCTAATAGA     TIANR        0      0      0      0      0      1      1      0      0      1      0      1      0      0      0
ACGCCAGGCGCAATG     TPGAM        1      1      2      2      3      0      0      0      0      0     10     14     15     11     21
ACGGAGCGCAATAGA     TERNR        0      0      0      0      0      2      0      0      0      1      0      0      0      0      0
ACGGCACTGCAAACT     TALQT        2      1      4      0      3      0      0      0      0      0     17      4     12     13     20
ACGTACAGTGTCTCC     TYSVS        3      7      4      0      3      0      0      0      0      0      0      0      0      0      0
ACGTACCAGCTGTCT     TYQLS        1      1      2      0      3      0      0      0      0      0      0      0      0      0      0
ACTAACATAGATAAT     TNIDN        0      0      0      0      0      1      0      1      1      0      0      0      0      0      0
ACTAGTATCCTGGTT     TSILV        0      0      0      0      0      0      0      1      2      0      0      0      0      0      0
ACTCCAGTCTCCCTA     TPVSL        1      0      0      4      3      0      0      0      0      0     72     90     91     77     86
ACTCCCACAGTTGTT     TPTVV        0      0      0      0      0      1      2      0      0      0     21     16     14     14     17
ACTGAGTCTCGGCTT     TESRL        0      0      0      0      0      0      2      0      0      1      0      0      0      0      0
ACTTAATTGTCTTTA     T*LSL        2      2      1      1      3      0      0      0      0      0      5      2      1      2      2
AGAACCGTACATACA     RTVHT        5      4      8      4      3      0      0      0      0      0      0      0      0      0      0
AGACTTTAGCTCAAC     RL*LN        0      0      0      0      0      0      1      2      0      0      0      0      0      0      0
AGCACGTACCGTCAT     STYRH        2      3      3      2      3      0      0      0      0      0      0      0      0      0      0
AGCCCTAAACATAGA     SPKHR        3      1      1      3      3      0      0      0      0      0      1      1      0      2      1
AGCCTTTATTCAACC     SLYST        0      0      0      0      0      0      1      0      0      2      0      0      0      0      0
AGCGACGTCTTGTCA     SDVLS        5      1      2      1      3      0      0      0      0      0      0      0      0      0      0
AGCGCCACCTGCGTA     SATCV        0      0      0      0      0      0      0      1      2      0      0      0      0      0      0
AGGACCTTTATCCAC     RTFIH        0      0      0      0      0      1      1      1      0      0      0      0      0      0      0
AGGACGTTATTCAAC     RTLFN        0      0      0      0      0      1      0      1      1      0      0      0      0      0      0
AGGACTTTACTAATC     RTLLI        0      0      0      0      0      1      1      0      1      0      0      0      0      0      0
AGGACTTTTATCGAC     RTFID        0      0      0      0      0      3      0      0      0      0      0      0      0      0      0
AGGATTTTTATCAAC     RIFIN        0      0      0      0      0      0      0      0      0      3      0      0      0      0      0
AGGCTTAGCTCAATC     RLSSI        0      0      0      0      0      0      1      0      1      1      0      0      0      0      0
AGGGACTTTACTAAT     RDFTN        0      0      0      0      0      0      1      0      0      2      0      0      0      0      0
AGTCGCCACTACTAT     SRHYY        0      0      0      0      0      0      1      2      0      0      0      0      0      0      0
AGTCTACTAGTCATC     SLLVI        0      0      0      0      0      0      0      2      0      1      0      0      0      0      0
AGTGCACTAGTCCAT     SALVH        0      0      0      0      0      0      0      1      0      2      0      0      0      0      0
ATAACCATACTGAAC     ITILN        0      2      0      3      3      0      0      0      0      0      5      5      6      4      8
ATAGAGACAGGTTCG     IETGS        6      4      5      1      3      0      0      0      0      0     14     20     15     13     21
ATATCAACACCGAAG     ISTPK        2      4      1      1      3      0      0      0      0      0     10      8     12     16     17
ATCACGTACTCCGGT     ITYSG        0      0      0      0      0      0      1      0      1      1      0      0      0      0      0
ATCGAGTCAAATATA     IESNI        0      0      0      0      0      0      0      1      1      1      0      0      0      0      0
ATCGAGTCAATAGTA     IESIV        0      0      0      0      0      1      0      0      0      2      0      0      0      0      0
ATCTCTTCTGCCAAC     ISSAN        1      2      0      3      3      0      0      0      0      0      2      1      3      0      2
ATGACTCACAGATTG     MTHRL        0      0      0      0      0      0      0      2      0      1      0      0      0      0      0
ATGAGCCTACGGCTC     MSLRL        0      0      0      0      0      0      0      0      1      2      0      0      0      0      0
ATGAGTCTACGGCTT     MSLRL        0      0      0      0      0      0      1      0      0      2      0      0      0      0      0
ATGCTGCCCGCCAAC     MLPAN        0      1      0      1      3      0      0      0      0      0      3      6      3      3      2
ATGGAGCACCTAAGA     MEHLR        5      1      1      3      3      0      0      0      0      0      8      3      5      6      9
ATGTCACCTGGTGGT     MSPGG        1      1      0      1      3      0      0      0      0      0      0      0      0      0      0
ATGTGCACCCGTGGT     MCTRG        1      0      0      0      3      0      0      0      0      0      0      0      0      0      0
ATTCGCTCAAACATA     IRSNI        0      0      0      0      0      1      0      1      0      1      0      0      0      0      0
ATTGTCTCCGGTTCA     IVSGS        2      4      1      3      3      0      0      0      0      0      1      6      5      9      7
CAAAGCAAAATGAAC     QSKMN        4      1      3      2      3      0      0      0      0      0      3      2      2      3      3
CAAGCAACAGCCCGA     QATAR        5      2      6      3      3      0      0      0      0      0      3      0      3      5      2
CAAGTACCACTTTTG     QVPLL        6      6      3      5      3      0      0      0      0      0      0      0      0      0      0
CAAGTCTTATCCGGC     QVLSG        3      3      2      6      2      0      0      0      0      1      3      0      3      3      2
CAATACTTACATAAC     QYLHN        0      0      0      0      0      1      1      0      0      1      0      0      0      0      0
CAATCAGCGAAACAC     QSAKH        0      0      0      0      0      1      0      1      1      0      0      0      0      0      0
CACAAACCGACACGA     HKPTR        0      0      0      0      0      0      1      1      1      0      0      0      0      0      0
CACAACGAGCCCTTT     HNEPF        6      6      2      8      3      0      0      0      0      0      0      0      0      1      0
CACAACTTACGTCGA     HNLRR        5      0      4      2      3      0      0      0      0      0      8      7      3      5      4
CACAATCATAGATAT     HNHRY        0      0      0      0      0      0      1      1      0      1      0      0      0      0      0
CACACCATCCCGCCA     HTIPP        3      0      1      1      3      0      0      0      0      0      2      3      1      3      3
CACACTCGATAACCC     HTR*P        2      0      1      2      3      0      0      0      0      0      0      0      0      0      0
CACATCGAACCGGTT     HIEPV        3      5      2      3      3      0      0      0      0      0      1      2      6      8      6
CACATTACGATATAC     HITIY        0      0      0      0      0      2      0      0      1      0      0      0      0      0      0
CACCCACCGGACACC     HPPDT        5     13      5      3      3      0      0      0      0      0     14     11     15     11     14
CACCTCGAGGTGGGC     HLEVG        0      1      0      1      3      0      0      0      0      0      0      0      0      0      0
CACGAACAACGACAT     HEQRH        1      0      0      0      3      0      0      0      0      0      0      0      0      0      0
CACTAACGAGCCTTT     H*RAF        6      6      8      6      3      0      0      0      0      0      0      0      0      0      0
CACTCCGAATCTACT     HSEST        0      0      1      1      3      0      0      0      0      0     10     22      5     18     16
CACTGCACCTATATC     HCTYI        3      0      1      1      3      0      0      0      0      0      0      0      0      0      0
CAGACGCCTACTTTG     QTPTL        1      2      2      1      3      0      0      0      0      0      0      0      0      0      0
CAGATCTCTAGCACG     QISST        0      3      0      1      3      0      0      0      0      0      7      5      5      8      8
CAGATGTCGACCCGG     QMSTR        0      0      0      0      3      0      0      0      0      0      2      9     10     12     10
CAGGAATATGCCCTT     QEYAL        2      5      4      4      3      0      0      0      0      0     13      5     19     13     15
CAGGCCTAACTATAT     QA*LY        2      1      0      0      3      0      0      0      0      0      0      0      0      0      0
CAGGTTAACCACGCT     QVNHA        1      0      0      1      3      0      0      0      0      0      0      1      0      0      0
CAGTCCTAACATAAC     QS*HN        0      0      0      0      0      1      0      1      1      0      0      0      0      0      0
CATAACCACAGTAAC     HNHSN        0      0      0      0      0      2      1      0      0      0      0      0      0      0      0
CATAACCGTATGACA     HNRMT        3      1      7      5      3      0      0      0      0      0      3      3      4      6      6
CATACCACTAATATC     HTTNI        2      3      3      2      3      0      0      0      0      0      0      0      0      0      0
CATACCACTAGTATC     HTTSI        4      2      0      2      3      0      0      0      0      0      0      0      0      0      0
CATATGAATGTCCGA     HMNVR        2      6      2      3      3      0      0      0      0      0      2      1      5      3      2
CATCCGTACAGTAAC     HPYSN        0      0      0      0      0      0      2      0      0      1      0      0      0      0      0
CATCTGCACCTATAC     HLHLY        0      0      1      0      3      0      0      0      0      0      0      0      0      0      0
CATTCAGTACTTATT     HSVLI        1      4      2      3      3      0      0      0      0      0      9      2     11      4     10
CATTCCGCTGTGCTC     HSAVL        3      3      3      2      3      0      0      0      0      0     14     11     25     15     18
CCAATCCTGTCACCC     PILSP        2      4      3      4      3      0      0      0      0      0      4      6      9      1      8
CCACCATTTGTCCCG     PPFVP        0      0      0      0      0      0      1      2      0      0     18     21     17     22     16
CCACCCCACCATCTC     PPHHL        8     13      6      5      3      0      0      0      0      0      5      1      1      5      3
CCCACAACCGATTTA     PTTDL        1      4      0      2      2      0      1      0      0      0      4      4      8      7      7
CCCATCATTACAGCA     PIITA        8      2      5      0      3      0      0      0      0      0      1      2      2      0      1
CCCATGGAACACATA     PMEHI        0      0      0      0      0      1      0      1      1      0     10      7      8      5      8
CCCCCCGCCCCCCTC     PPAPL        0      0      0      0      0      2      0      1      0      0      0      0      0      0      0
CCCGACTTCTCTGAA     PDFSE        0      0      0      0      3      0      0      0      0      0      0      0      0      0      0
CCCGGGAACTCCCCC     PGNSP        2      1      2      2      3      0      0      0      0      0      1      1      0      0      1
CCCTCCACAACAGAT     PSTTD        0      0      0      0      0      0      0      0      2      1      1      0      0      0      0
CCCTTCTAATGCATC     PF*CI        0      0      0      0      0      0      0      1      1      1      0      0      0      0      0
CCGCTAATTGAGACC     PLIET        1      3      7      3      3      0      0      0      0      0      5     12      4      3      7
CCGGTCCCCCCTTAC     PVPPY        6      9      8      1      3      0      0      0      0      0      4      7      5      4      4
CCGTCCTACCACTTG     PSYHL        0      0      0      0      0      0      1      0      2      0     10     10     16     10      8
CCTACCGTTCGATAA     PTVR*        3      6      1      2      3      0      0      0      0      0      0      0      0      0      0
CCTCAGCTCCCCACC     PQLPT        2      2      0      0      3      0      0      0      0      0     17     22     20     18      7
CCTCCGCTCTACACG     PPLYT        0      0      0      1      1      0      0      2      0      0      1      9      4      2      2
CCTCGACCTTCTATA     PRPSI        1      0      0      4      3      0      0      0      0      0      0      0      0      0      0
CCTGACGTAACAATA     PDVTI        0      2      0      0      3      0      0      0      0      0      0      0      0      0      0
CCTGCCACTGCTATG     PATAM        0      0      0      0      3      0      0      0      0      0      3      2      1      1      0
CCTTACCGTATCCTT     PYRIL        5      3      0      3      3      0      0      0      0      0      0      0      0      0      0
CCTTCTTCCATTACT     PSSIT        3      1      3      2      3      0      0      0      0      0      0      0      0      0      0
CCTTTAAACCCCATT     PLNPI        3      7      1      5      3      0      0      0      0      0      9     12     14     12     13
CGAAACGCGAGGTAC     RNARY        0      0      0      0      0      0      1      1      1      0      0      0      0      0      0
CGAAGACCACTTTTG     RRPLL        3      2      5      3      3      0      0      0      0      0      0      0      0      0      0
CGACACGTAGCGCTT     RHVAL        0      0      0      1      3      0      0      0      0      0      0      0      0      0      0
CGACGAAGAGCCTTT     RRRAF        0      1      0      0      3      0      0      0      0      0      0      0      0      0      0
CGATACACCTATATC     RYTYI        3      1      1      3      3      0      0      0      0      0      0      0      0      0      0
CGATACACTAGTATC     RYTSI        7      5      7      7      3      0      0      0      0      0      0      0      0      0      0
CGATACACTTATATC     RYTYI        1      2      0      0      3      0      0      0      0      0      0      0      0      0      0
CGCATTTCACTGCTC     RISLL        8      7      4      5      3      0      0      0      0      0      2      8      5      3      8
CGCCCCACCCCCACG     RPTPT        2      1      1      0      3      0      0      0      0      0      1      0      0      0      3
CGCCGTTAGCTTAAT     RR*LN        0      0      0      0      0      1      0      1      1      0      0      0      0      0      0
CGGACGAACCTGCGT     RTNLR        2      0      2      1      3      0      0      0      0      0      0      0      0      0      0
CGGCTCACACAGAGT     RLTQS        2      2      5      3      3      0      0      0      0      0      5     15      8      8      7
CGTAAGAATGTTCTC     RKNVL        1      6      7      4      3      0      0      0      0      0      5      3      3      2      6
CGTACTTTAATCAAC     RTLIN        0      0      0      0      0      0      1      1      0      1      0      0      0      0      0
CGTGGTAGACCCTAA     RGRP*        4      4      5      2      3      0      0      0      0      0      3      1      2      7      3
CGTTACTTTAGCAAC     RYFSN        0      0      0      0      0      0      2      0      0      1      0      0      0      0      0
CGTTCTTAATGCAAC     RS*CN        0      0      0      0      0      0      1      1      0      1      0      0      0      0      0
CTAACATAGTATAAT     LT*YN        0      0      0      0      0      0      0      0      2      1      0      0      0      0      0
CTAACCATAACTAAT     LTITN        0      0      0      0      0      0      2      0      1      0      0      0      0      0      0
CTAATCATAGATAAT     LIIDN        0      0      0      0      0      0      1      0      0      2      0      0      0      0      0
CTACATACCTGGGCT     LHTWA        1      1      1      0      3      0      0      0      0      0      0      0      0      0      0
CTAGACTTCCTATAC     LDFLY        3      1      1      2      3      0      0      0      0      0      0      0      0      0      0
CTAGCCAAACATTCC     LAKHS        0      0      0      0      0      2      1      0      0      0      7      2      5      5      8
CTAGCCATGACTAAT     LAMTN        0      0      0      0      0      0      0      0      3      0      0      0      0      0      0
CTAGCCGAAACGATA     LAETI        0      2      3      0      3      0      0      0      0      0      0      0      0      0      0
CTCAACAGTAGATAT     LNSRY        0      0      0      0      0      0      0      0      1      2      0      0      0      0      0
CTCAACCTCCTAACT     LNLLT        1      1      3      0      3      0      0      0      0      0      1      2      3      4      3
CTCAATCAGATATAT     LNQIY        0      0      0      0      0      1      0      1      0      1      0      0      0      0      0
CTCACGTCTGCCCGG     LTSAR        2      2      0      1      3      0      0      0      0      0      2      0      3      1      1
CTCAGACTTCCTCTA     LRLPL        7      1      2      4      3      0      0      0      0      0      0      0      0      0      0
CTCGAAACTCCCTGG     LETPW        0      0      0      0      0      0      2      0      0      1      0      0      0      0      0
CTCGACTTCCTATAT     LDFLY        8     15      8      9      3      0      0      0      0      0      0      0      0      0      0
CTCGCCCCCGCCTCT     LAPAS        0      1      4      1      3      0      0      0      0      0      1      0      0      0      0
CTCGCGCGGGCCACT     LARAT        5      0      1      1      3      0      0      0      0      0      2      1      3      1      1
CTCGGCTTAGTGCGT     LGLVR        2      1      3      7      3      0      0      0      0      0      2      4      0      2      3
CTCTGTCCTGCAAAT     LCPAN        0      0      0      0      0      1      0      1      0      1      7     11      6      5      6
CTCTTACGAACTACA     LLRTT        0      3      1      3      3      0      0      0      0      0      0      0      0      0      0
CTGACGTTAACGATA     LTLTI        0      0      0      0      3      0      0      0      0      0      0      0      0      0      0
CTGACTTACCTACTA     LTYLL        1      1      0      1      3      0      0      0      0      0      0      0      0      0      0
CTGACTTACTAGCTA     LTY*L        4      1      1      2      3      0      0      0      0      0      0      0      0      0      0
CTGACTTCCTATATC     LTSYI        1      0      0      0      3      0      0      0      0      0      0      0      0      0      0
CTGACTTCTATCATC     LTSII        0      1      1      0      3      0      0      0      0      0      0      0      0      0      0
CTGCACCGCCGATTC     LHRRF        0      0      0      0      0      0      0      0      2      1      0      0      0      0      0
CTGCGGAAACCGATA     LRKPI        4      0      2      2      3      0      0      0      0      0      0      0      0      0      0
CTGCTTCTAGCCTAT     LLLAY        1      0      1      0      3      0      0      0      0      0      0      0      0      0      0
CTGCTTCTGCCGTAT     LLLPY        0      1      0      0      3      0      0      0      0      0      0      0      0      0      0
CTGCTTTCCTAGTAC     LLS*Y        9      4      3      2      3      0      0      0      0      0      0      0      0      0      0
CTGGCACTACGCCTA     LALRL        0      0      0      0      0      0      2      0      0      1      2      3      1      3      2
CTGGGAGGTATTATT     LGGII        3      2      2      2      3      0      0      0      0      0      1      0      0      0      0
CTGTCCATGGCAACG     LSMAT        2      2     10      1      3      0      0      0      0      0      1      3      0      3      3
CTTACAGACCCCTTA     LTDPL        3      2      1      0      1      1      0      0      1      0      0      0      0      0      0
CTTGCCACGCCTATC     LATPI        0      0      0      0      0      1      0      0      2      0      0      0      0      0      0
GAACCCTACGAGAGA     EPYER        1      0      1      1      3      0      0      0      0      0     18     24     20     27     24
GAACTACTTAGAACA     ELLRT        2      1      1      0      3      0      0      0      0      0      0      0      0      0      0
GAAGAAGCAATACTC     EEAIL        7      7      8      4      3      0      0      0      0      0     21     26     22     27     30
GACCCATTCCCCCAA     DPFPQ        2      2      0      0      3      0      0      0      0      0      6      7     11     14      5
GACGTACCAGTGTCT     DVPVS        2      1      4      2      3      0      0      0      0      0      0      0      0      0      0
GAGCCACCGTACTCA     EPPYS        6      5      7      9      3      0      0      0      0      0      0      0      0      0      0
GAGCCACCGTCTCAC     EPPSH        1      4      7      3      3      0      0      0      0      0      0      0      0      0      0
GAGCCACGTCTTCAT     EPRLH        2      1      1      7      3      0      0      0      0      0      0      1      0      0      0
GATATGGAAATTCCT     DMEIP        0      0      0      0      0      1      1      0      0      1      2      4      3      5      2
GCAACGTCTCCTCGG     ATSPR        0      0      0      0      0      1      2      0      0      0      3      3      5      3      8
GCAGCCACGTGCTCA     AATCS        1      4      3      2      3      0      0      0      0      0      0      0      0      0      0
GCAGGGACGCACGCG     AGTHA       18      9     12      5      3      0      0      0      0      0      8      8      4      9      6
GCATTTTAACCTCTT     AF*PL        9      8     13      5      3      0      0      0      0      0      6      8      4      8     11
GCCCGTCCACCTCCG     ARPPP        7      2      5      4      3      0      0      0      0      0      8      6      6      3      5
GCCTGTGTACACCAC     ACVHH        0      0      0      0      0      0      1      0      2      0      1      4      7      1      4
GCGACTTTAGTCATC     ATLVI        0      0      0      0      0      0      1      2      0      0      0      0      0      0      0
GCGATACACTATATC     AIHYI        1      3      2      0      3      0      0      0      0      0      0      0      0      0      0
GCGTATGAGGATCAC     AYEDH        0      1      2      1      3      0      0      0      0      0      2      6      4     12      9
GCTAACCATGACTAT     ANHDY        0      0      0      0      0      1      1      0      1      0      0      0      0      0      0
GCTACAGTCCTATGC     ATVLC        3      5      2      1      3      0      0      0      0      0      8      3      1      4      2
GCTGCTTCGCTGTCC     AASLS        6      3      2      2      3      0      0      0      0      0      0      0      0      0      0
GGCACCAACCAACCA     GTNQP        7      4      6      3      3      0      0      0      0      0     11     17      9      5     15
GGCCTGACCCCCCAA     GLTPQ        0      0      0      0      0      0      1      1      0      1      0      0      0      0      0
GGGACCTTTACCAAT     GTFTN        0      0      0      0      0      0      0      0      3      0      0      0      0      0      0
GTACCTCCGGTTGAT     VPPVD        4      7      4      2      3      0      0      0      0      0     18     21     24     20     14
GTACTCACTTGATGG     VLT*W        0      0      0      0      0      2      0      0      0      1      0      0      0      0      0
GTAGCCGCCCGATCA     VAARS        6      4      3      1      3      0      0      0      0      0      0      0      0      0      0
GTAGCTTCCGTGTCC     VASVS        2      2      0      2      3      0      0      0      0      0      0      0      0      0      0
GTAGTGCTTTGTACT     VVLCT        0      2      2      2      3      0      0      0      0      0      0      0      0      0      0
GTATCACATCGATAA     VSHR*        1      3      2      2      3      0      0      0      0      0      1      0      1      3      1
GTATCCCTGGCTCTA     VSLAL        3      3      2      3      3      0      0      0      0      0      1      1      4      0      1
GTATGCTTTGTTACT     VCFVT        1      0      0      1      3      0      0      0      0      0      0      0      0      0      0
GTCCAGACTGCCTCA     VQTAS       12     10     14      6      3      0      0      0      0      0      5      6      1      9      3
GTGTCTTATGCTCTG     VSYAL        6      4      5      6      3      0      0      0      0      0      1      0      0      0      0
GTTGAGAATAAGCAT     VENKH        0      0      0      0      0      0      1      0      1      1      2      6      7      5      4
GTTTCCTCGGGCACG     VSSGT        1      0      2      0      3      0      0      0      0      0      5      9      7      8      5
TAACACAGATTAAGC     *HRLS        6      3      3      6      3      0      0      0      0      0      0      1      0      1      1
TACACGACCCTTTCA     YTTLS        0      0      0      0      0      0      0      1      0      2      0      0      0      0      0
TACAGTAAAATTTAC     YSKIY        0      0      0      0      0      0      0      0      2      1      0      0      0      0      0
TACCTAGAAAATTAC     YLENY        0      0      0      0      0      1      1      1      0      0      0      0      0      0      0
TACGATTACCCTTAC     YDYPY        0      0      0      0      0      0      3      0      0      0      0      0      0      0      0
TACTAGACCCTAACA     Y*TLT        0      0      0      0      0      1      0      0      1      1      0      0      0      0      0
TACTCAACCACATGA     YSTT*        0      0      0      0      0      1      0      2      0      0      0      0      0      0      0
TACTCAACGGACCTA     YSTDL        0      0      0      0      0      0      1      0      2      0     11     24     24     22     26
TACTCACCGTTCAAC     YSPFN        0      0      0      0      0      1      0      1      0      1      0      0      0      0      0
TACTGTACCACATCA     YCTTS        4      6      3      8      3      0      0      0      0      0     13      8     10     13     13
TAGACAACGTGCTCA     *TTCS        2      0      2      2      3      0      0      0      0      0      0      0      0      0      0
TAGCCTACCGTCTCA     *PTVS        1      3      3      0      3      0      0      0      0      0      0      0      0      0      0
TAGTACGTGCTTGTA     *YVLV        0      3      1      1      3      0      0      0      0      0      0      0      0      0      0
TATAGACCCTTAACA     YRPLT        0      0      0      0      0      0      0      2      0      1      0      0      0      0      0
TATATAAAAGCTCAA     YIKAQ        3      2      5      1      3      0      0      0      0      0      2      2      1      1      0
TATCACTAATAAGTC     YH**V        1      1      0      1      3      0      0      0      0      0      0      0      0      0      0
TATTAATTACAACGC     Y*LQR        0      0      0      0      0      0      1      1      0      1      0      0      0      0      0
TCAACGAGACCGTTA     STRPL        0      0      0      0      0      0      0      0      2      1      0      0      0      0      0
TCACGCAACCTATCA     SRNLS        1      1      2      1      3      0      0      0      0      0      0      0      0      0      0
TCACTAACAGACTGA     SLTD*        0      0      0      0      0      0      1      0      1      1      0      0      0      0      0
TCACTCACAGAATTG     SLTEL        0      0      0      0      0      0      3      0      0      0      0      0      0      0      0
TCACTCAGACAGATG     SLRQM        0      0      0      0      0      0      1      0      1      1      0      0      0      0      0
TCACTGACCCTAACA     SLTLT        0      0      0      0      0      0      1      2      0      0      0      0      0      0      0
TCAGCTCAAACATAA     SAQT*        0      0      0      0      0      0      0      1      2      0      0      0      0      0      0
TCAGCTCCAACATAA     SAPT*        0      0      0      0      0      0      0      2      1      0      0      0      0      0      0
TCAGCTCTAACATAA     SALT*        0      0      0      0      0      1      0      1      1      0      0      0      0      0      0
TCAGGTAAACCAGCT     SGKPA        1      3      1      0      3      0      0      0      0      0      0      0      0      0      0
TCAGTACCGAACAGA     SVPNR        0      0      0      0      0      0      1      0      1      1      0      0      0      0      0
TCAGTACCGAACATA     SVPNI        0      0      0      0      0      0      0      1      0      2      0      0      0      0      0
TCAGTTGCATCCTTC     SVASF        8      6      7      4      3      0      0      0      0      0     10     13     10     16      8
TCCACGATTATGATT     STIMI       12      8      2      5      3      0      0      0      0      0      2      4      6      4      5
TCCCCTGCCCCCCTC     SPAPL        0      0      0      0      0      1      1      1      0      0      0      0      0      0      0
TCCGTCAGCAGAATG     SVSRM        0      0      0      0      0      1      0      1      1      0      0      0      0      0      0
TCGAACAGACCGTTA     SNRPL        0      0      0      0      0      0      0      1      0      2      0      0      0      0      0
TCGAGTCTTACAACA     SSLTT        0      0      0      0      0      0      1      0      1      1      0      0      0      0      0
TCGCTAACAACAGTA     SLTTV        0      0      0      0      0      1      0      0      1      1      0      0      0      0      0
TCGCTACCAAACATA     SLPNI        0      0      0      0      0      0      1      1      0      1      0      0      0      0      0
TCGGTAGCAACAATA     SVATI        0      0      0      0      0      2      0      0      0      1      0      0      0      0      0
TCGGTAGCAACAGTA     SVATV        0      0      0      0      0      1      0      1      1      0      0      0      0      0      0
TCGTAACAACACGTA     S*QHV        0      0      0      0      0      1      1      1      0      0      0      0      0      0      0
TCGTAACCAACACTA     S*PTL        0      0      0      0      0      1      1      0      0      1      0      0      0      0      0
TCGTCAACCTACGAA     SSTYE        0      0      0      0      0      1      0      0      2      0      0      0      0      0      0
TCGTCACAACAGTAC     SSQQY        0      0      0      0      0      1      0      1      1      0      0      0      0      0      0
TCTCATATCCCTCCC     SHIPP        1      0      6      2      3      0      0      0      0      0     11      8     14     13      8
TCTCTGTTTCAAGAG     SLFQE        1      7      1      3      3      0      0      0      0      0     16     17     20     12     21
TGACCTTCCTACTAC     *PSYY        2      1      0      1      3      0      0      0      0      0      0      0      0      0      0
TGACGACTTACTATC     *RLTI        0      0      0      0      0      0      2      0      0      1      0      0      0      0      0
TGAGTCGCGACATCA     *VATS        0      0      0      0      0      1      1      0      0      1      0      0      0      0      0
TGCCTGCGCGCCACC     CLRAT        5      7      8      8      3      0      0      0      0      0      5      5      7      3      5
TGTGCCCTCCCCACC     CALPT        6      5      6      2      3      0      0      0      0      0      4      7      5      2      2
TGTTTGAGTCAGTCC     CLSQS        0      1      0      0      3      0      0      0      0      0      5      5      9     13     10
TTAACGCTCCAGTGT     LTLQC        6      5      4      5      3      0      0      0      0      0      9      7     11      9     12
TTACACGACCCTTAT     LHDPY        0      0      0      0      0      0      1      0      2      0      0      0      0      0      0
TTACACGTACCCTTA     LHVPL        0      0      0      0      0      0      0      3      0      0      0      0      0      0      0
TTACACGTACCTTAC     LHVPY        0      0      0      0      0      0      0      1      1      1      0      0      0      0      0
TTACAGACCCTTTCA     LQTLS        0      0      0      0      0      0      1      0      0      2      0      0      0      0      0
TTACAGACCTCTTTA     LQTSL        0      0      0      0      0      2      0      0      0      1      0      0      0      0      0
TTACAGATCCCTTTA     LQIPL        0      0      0      0      0      0      0      3      0      0      0      0      0      0      0
TTACAGTACCCTTAT     LQYPY        0      0      0      0      0      0      1      0      0      2      0      0      0      0      0
TTACCCCACAGATTG     LPHRL        0      0      0      0      0      1      1      0      1      0      0      0      0      0      0
TTACCTCACAGATTA     LPHRL        0      0      0      0      0      0      1      0      2      0      0      0      0      0      0
TTACCTCACATGATT     LPHMI        0      0      0      0      0      1      1      0      0      1      0      0      0      0      0
TTACCTCATAGATTG     LPHRL        0      0      0      0      0      0      0      0      2      1      0      0      0      0      0
TTACGAGAGCCCTTA     LREPL        0      0      0      0      0      0      0      0      0      3      0      0      0      0      0
TTACGATTACCTTCA     LRLPS        0      0      0      0      0      0      1      1      1      0      0      0      0      0      0
TTACGGACTACCTTA     LRTTL        0      0      0      0      0      1      0      2      0      0      0      0      0      0      0
TTACTCAACAGATTG     LLNRL        0      0      0      0      0      0      0      0      2      1      0      0      0      0      0
TTACTCACAGATGTA     LLTDV        0      0      0      0      0      1      1      1      0      0      0      0      0      0      0
TTACTCTTCCTACAT     LLFLH        0      0      0      0      0      0      0      1      1      1      0      0      0      0      0
TTAGAGTACCCTTTA     LEYPL        0      0      0      0      0      0      0      2      0      1      0      0      0      0      0
TTAGATTACCCTTAC     LDYPY        0      0      0      0      0      1      1      0      0      1      0      0      0      0      0
TTAGCTCACAGATGA     LAHR*        0      0      0      0      0      1      0      1      0      1      0      0      0      0      0
TTAGTAAAGTGGCTA     LVKWL        0      1      1      1      3      0      0      0      0      0      0      0      0      0      0
TTAGTTACGTAGCTA     LVT*L        3      1      2      1      3      0      0      0      0      0      0      0      0      0      0
TTATAGACCCCTTTA     L*TPL        0      0      0      0      1      0      1      0      1      0      0      0      0      0      0
TTCAAGACCCCGTTA     FKTPL        0      0      0      0      0      0      0      0      2      1      0      0      0      0      0
TTCAGCTCAACATAA     FSST*        0      0      0      0      0      0      1      0      1      1      0      0      0      0      0
TTCCATAAACGCTGC     FHKRC        1      2      1      3      3      0      0      0      0      0      1      1      0      2      2
TTCGCTCAACACTTA     FAQHL        0      0      0      0      0      1      2      0      0      0      0      0      0      0      0
TTCGGCCCAAACATA     FGPNI        0      0      0      0      0      1      1      0      0      1      0      0      0      0      0
TTCGGCTCAACAGTA     FGSTV        0      0      0      0      0      0      2      0      0      1      0      0      0      1      0
TTCGGCTCCAACATA     FGSNI        0      0      0      0      0      0      2      0      1      0      0      0      0      0      0
TTCGGTTCAAACATA     FGSNI        0      0      0      0      0      0      1      0      1      1      0      0      0      0      0
TTCGTCTCAAACATA     FVSNI        0      0      0      0      0      1      2      0      0      0      0      0      0      0      0
TTCTCTTTCAACAAC     FSFNN        0      0      0      0      0      0      1      0      2      0      0      0      0      0      0
TTCTGCTCAAACATA     FCSNI        0      0      0      0      0      0      1      0      0      2      0      0      0      0      0
TTGACGACCTTTGCT     LTTFA        8      8      7      6      3      0      0      0      0      0      8      3      1      6      6
TTGAGCTCACAGATG     LSSQM        0      0      0      0      0      0      1      0      1      1      0      0      0      0      0
TTGCACGACCCTTAT     LHDPY        0      0      0      0      0      1      1      1      0      0      0      0      0      0      0
TTGCAGACCCCTTTA     LQTPL        0      0      0      0      0      0      1      0      0      2      0      0      0      0      0
TTGCCTAAGAGAGAC     LPKRD        1      0      1      0      0      0      1      1      0      1     11     19     23     21     15
TTGTCCTCCTTACAT     LSSLH       15     24      7     10      3      0      0      0      0      0      4      2      1      3      1
TTGTCTCCTGCAGCC     LSPAA        2      0      0      0      0      2      0      0      1      0      7      6     10      8     11
TTTACAGACCCCTTA     FTDPL        0      0      0      0      0      1      1      0      0      1      0      0      0      0      0
TTTAGCTCCCTCCAC     FSSLH        3      2      3      3      3      0      0      0      0      0      3      3      1      3      1
AAAACGCTTCTCTCC     KTLLS        2      1      0      0      2      0      0      0      0      0      2      1      2      2      2
AAAGTGCAGATTGCA     KVQIA        2      1      2      2      2      0      0      0      0      0      1      0      3      2      3
AAAGTTATTGTGGCG     KVIVA        1      2      1      1      2      0      0      0      0      0      2      1      3      2      3
AACAACCTTATCCTA     NNLIL        0      1      0      1      2      0      0      0      0      0      6      6      3      5      4
AACAGACGCAATAGA     NRRNR        0      0      0      0      0      0      0      2      0      0      0      0      0      0      0
AACCCTCGACCGCCA     NPRPP        0      0      0      0      2      0      0      0      0      0      7      6      3     10      5
AACCTTGCACCCTCC     NLAPS        0      0      0      0      2      0      0      0      0      0      0      0      0      3      1
AAGCCCGCCTCTTAC     KPASY        4      5      7      5      2      0      0      0      0      0      0      0      0      0      0
AAGGCCACCGTCTCA     KATVS        0      0      0      0      2      0      0      0      0      0      0      0      0      0      0
AAGGCTTTAGTCAAC     KALVN        0      0      0      0      0      1      1      0      0      0      0      0      0      0      0
AAGTTTTGCGTCATA     KFCVI        2      1      1      0      2      0      0      0      0      0      0      0      0      0      0
AATACATCCACGATG     NTSTM        3      2      0      1      2      0      0      0      0      0     17     12     14     18     11
AATATGACTACTATA     NMTTI        0      1      1      0      2      0      0      0      0      0      0      0      0      0      0
AATATGCTACTATAC     NMLLY        0      0      1      0      2      0      0      0      0      0      0      0      0      0      0
AATCCCACCCCACGG     NPTPR        0      0      0      0      0      0      0      0      1      1     11      8     14     14     16
AATCGACGCAATAGA     NRRNR        0      0      0      0      0      0      1      0      0      1      0      0      0      0      0
AATGGACGCAATAGA     NGRNR        0      0      0      0      0      0      1      0      0      1      0      0      0      0      0
AATTAATCCTCATCC     N*SSS        6      1      5      4      2      0      0      0      0      0      0      0      0      0      0
AATTATACCGTCACC     NYTVT        0      3      3      1      2      0      0      0      0      0      0      0      0      0      0
AATTTTACTCCTACC     NFTPT        1      0      0      0      2      0      0      0      0      0      0      0      0      0      0
AATTTTGCGCCAGTA     NFAPV        1      1      1      2      2      0      0      0      0      0      0      0      0      0      0
ACAACACAAGTGAAC     TTQVN        0      2      0      0      2      0      0      0      0      0      2      2      5      5      6
ACAATAGCAGTAGAT     TIAVD        2      0      0      1      2      0      0      0      0      0     12     10     11      9      9
ACACATAGACTATAC     THRLY        0      0      0      0      0      0      1      1      0      0      0      0      0      0      0
ACACATCAGAATATA     THQNI        0      0      0      0      0      1      0      0      1      0      0      0      0      0      0
ACACATCAGATATAA     THQI*        0      0      0      0      0      0      1      0      1      0      0      0      0      0      0
ACATAAGTTTACCTT     T*VYL        0      0      0      1      2      0      0      0      0      0      0      0      0      0      0
ACATACTACTATATC     TYYYI        0      0      0      0      2      0      0      0      0      0      0      0      0      0      0
ACATACTCTACTGAG     TYSTE        0      0      0      0      2      0      0      0      0      0      0      0      0      0      0
ACCAATAACCTTATA     TNNLI        0      0      0      0      2      0      0      0      0      0      6     10     13      7     12
ACCACTCTGATGTGC     TTLMC        2      1      3      3      2      0      0      0      0      0      9      7      9      5      3
ACCCTTCTAATGCAC     TLLMH        0      0      0      0      0      1      1      0      0      0      0      0      0      0      0
ACCGACACCTGTATC     TDTCI        0      0      0      0      0      1      0      1      0      0      4      9      7      7      6
ACCGTTCTTAAGCAC     TVLKH        0      0      0      0      0      0      2      0      0      0      0      0      0      0      0
ACGACCTTTACTCAC     TTFTH        0      0      0      0      0      1      0      1      0      0      0      0      0      0      0
ACGACTTTAGTCAAC     TTLVN        0      0      0      0      0      0      2      0      0      0      0      0      0      0      0
ACGACTTTATCAACC     TTLST        0      0      0      0      0      0      2      0      0      0      0      0      1      0      0
ACGACTTTATCACCC     TTLSP        0      0      0      0      0      0      0      0      0      2      0      0      0      0      0
ACGACTTTATTCAAC     TTLFN        0      0      0      0      0      0      0      1      1      0      0      0      0      0      0
ACGATCGACAATAGA     TIDNR        0      0      0      0      0      0      0      0      0      2      0      0      0      0      0
ACGATTTACTTCAAC     TIYFN        0      0      0      0      0      0      0      0      2      0      0      0      0      0      0
ACGCATAGAATATTA     THRIL        0      0      0      0      0      0      2      0      0      0      0      0      0      0      0
ACGGACTTATTAATC     TDLLI        0      0      0      0      0      0      0      0      0      2      0      0      0      0      0
ACGGACTTTACTCAC     TDFTH        0      0      0      0      0      1      0      0      1      0      0      0      0      0      0
ACGGACTTTATTAAC     TDFIN        0      0      0      0      0      0      1      0      0      1      0      0      0      0      0
ACGGCTTACTTAATC     TAYLI        0      0      0      0      0      0      1      0      1      0      0      0      0      0      0
ACGGTCCAGGCACCT     TVQAP        3      5      1      0      2      0      0      0      0      0     12      8     11     19      9
ACGGTCTTTATCAAC     TVFIN        0      0      0      0      0      0      0      0      2      0      0      0      0      0      0
ACGTAACAGTGCCTT     T*QCL        0      0      1      1      2      0      0      0      0      0      0      0      0      0      0
ACGTACAGTTTGTCT     TYSLS        3      5      5      5      2      0      0      0      0      0      0      0      0      0      0
ACGTACTTTATCAAT     TYFIN        0      0      0      0      0      0      0      0      0      2      0      0      0      0      0
ACTAAGCGTAGGCTC     TKRRL        5      3      7      1      2      0      0      0      0      0      2      3     10      3      6
ACTAGTACTCCGGTT     TSTPV        0      0      0      0      0      0      1      1      0      0      0      0      0      0      0
ACTAGTCTCCGGTTC     TSLRF        0      0      0      0      0      1      0      1      0      0      0      0      0      0      0
ACTAGTTCTCGGTTC     TSSRF        0      0      0      0      0      0      0      1      1      0      0      0      0      0      0
ACTCATCAGATATTA     THQIL        0      0      0      0      0      0      0      0      1      1      0      0      0      0      0
ACTCCATCGTATTCC     TPSYS        0      0      0      0      0      2      0      0      0      0      0      0      0      0      0
ACTGAAGCAATCTCC     TEAIS        0      0      0      0      2      0      0      0      0      0      0      0      0      0      0
ACTGAGCCTATGCCT     TEPMP        0      0      0      0      0      0      0      0      2      0      0      0      0      0      0
ACTGTCTCTCTGAGA     TVSLR        2      1      2      1      2      0      0      0      0      0      0      0      0      0      0
ACTTCGTTTCGAACA     TSFRT        3      0      1      0      2      0      0      0      0      0     11     10     15     14     14
AGACACGTACGTCAC     RHVRH        1      2      5      2      2      0      0      0      0      0      0      0      0      0      0
AGACCTTTACTCAAC     RPLLN        0      0      0      0      0      1      0      0      0      1      0      0      0      0      0
AGACCTTTATCAACC     RPLST        0      0      0      0      0      1      0      0      1      0      0      0      0      0      0
AGACGACCCTAGCTC     RRP*L        0      0      0      0      2      0      0      0      0      0      0      0      0      0      0
AGACGCCTACTTTTG     RRLLL        0      0      0      0      2      0      0      0      0      0      0      0      0      0      0
AGACGTAACTATTCG     RRNYS        1      1      2      0      2      0      0      0      0      0     10      4      7     11      9
AGACGTTTATTCAAC     RRLFN        0      0      0      0      0      0      0      0      0      2      0      0      0      0      0
AGACTTACTCCTCAC     RLTPH        0      3      1      1      2      0      0      0      0      0      0      0      0      0      0
AGACTTACTGTCAAC     RLTVN        0      0      0      0      0      1      0      0      0      1      0      0      0      0      0
AGACTTAGCTCAATC     RLSSI        0      0      0      0      0      0      1      0      1      0      0      0      0      0      0
AGACTTTACCTCAAC     RLYLN        0      0      0      0      0      0      0      0      0      2      0      0      0      0      0
AGCCACCTCCTCACC     SHLLT        0      0      0      0      2      0      0      0      0      0      0      0      0      0      0
AGCCACCTCGTCATC     SHLVI        0      0      0      0      2      0      0      0      0      0      0      0      0      0      0
AGCCCACCGTCCTCA     SPPSS        0      0      0      0      2      0      0      0      0      0      0      0      0      0      0
AGCCGAAACGTCTCA     SRNVS        0      0      1      0      2      0      0      0      0      0      0      0      0      0      0
AGCCGAACCGTCTCA     SRTVS        7      3      3      2      2      0      0      0      0      0      0      0      0      0      0
AGCCGTCCTCTTACC     SRPLT        2      3      2      2      2      0      0      0      0      0      0      0      0      0      0
AGCCGTCGTCTCACC     SRRLT        0      1      0      1      2      0      0      0      0      0      0      0      0      0      0
AGCCGTCTCTCTATA     SRLSI        1      2      0      1      2      0      0      0      0      0      6      5      8      2      2
AGCCTACTTTAGGCC     SLL*A        2      1      2      2      2      0      0      0      0      0      0      0      0      0      0
AGCGCCACTACTCAT     SATTH        0      0      0      0      0      0      2      0      0      0      0      0      0      0      0
AGGACCTTACTCACC     RTLLT        0      0      0      0      0      0      1      0      0      1      0      0      0      0      0
AGGACCTTTACTCAC     RTFTH        0      0      0      0      0      1      0      0      1      0      0      0      0      0      0
AGGACTTACGTCATC     RTYVI        0      0      0      0      0      0      1      0      0      1      0      0      0      0      0
AGGACTTTACTCACC     RTLLT        0      0      0      0      0      1      0      1      0      0      0      0      0      0      0
AGGACTTTAGCTAAC     RTLAN        0      0      0      0      0      0      2      0      0      0      0      0      0      0      0
AGGACTTTATGTCAC     RTLCH        0      0      0      0      0      0      1      0      1      0      0      0      0      0      0
AGGACTTTTAGCAAC     RTFSN        0      0      0      0      0      1      0      1      0      0      0      0      0      0      0
AGGACTTTTATAAAC     RTFIN        0      0      0      0      0      1      0      0      0      1      0      0      0      0      0
AGGCCAACCGTCTCA     RPTVS        1      0      1      0      2      0      0      0      0      0      0      0      0      0      0
AGGGACTTTATAATC     RDFII        0      0      0      0      0      1      0      0      1      0      0      0      0      0      0
AGGGACTTTTATCAA     RDFYQ        0      0      0      0      0      0      1      1      0      0      0      0      0      0      0
AGGTACCTTTATAAC     RYLYN        0      0      0      0      0      1      0      0      0      1      0      0      0      0      0
AGGTACTTTACTAAC     RYFTN        0      0      0      0      0      0      0      2      0      0      0      0      0      0      0
AGGTACTTTACTCAT     RYFTH        0      0      0      0      0      1      1      0      0      0      0      0      0      0      0
AGGTGACCATAGATA     R*P*I        0      2      2      0      2      0      0      0      0      0      1      0      0      4      1
AGTACACCTATGCGC     STPMR        1      0      3      0      2      0      0      0      0      0      5     11      4      5      4
AGTACCACTATTCAT     STTIH        0      0      0      0      0      0      2      0      0      0      0      0      0      0      0
AGTACTTACCTTAAC     STYLN        0      0      0      0      0      0      0      1      0      1      0      0      0      0      0
AGTACTTTACTCAAC     STLLN        0      0      0      0      0      1      0      0      0      1      0      0      0      0      0
AGTACTTTATACAAC     STLYN        0      0      0      0      0      0      1      0      0      1      0      0      0      0      0
AGTCAACTATTCAAT     SQLFN        0      0      0      0      0      0      0      1      0      1      0      0      0      0      0
AGTCACTACGTCATT     SHYVI        0      0      0      0      0      0      1      1      0      0      0      0      0      0      0
AGTCACTACGTTCAT     SHYVH        0      0      0      0      0      0      0      1      1      0      0      0      0      0      0
AGTCCACTATCAATC     SPLSI        0      0      0      0      0      0      1      0      0      1      0      0      0      0      0
AGTCCATTATTCAAT     SPLFN        0      0      0      0      0      1      0      0      0      1      0      0      0      0      0
AGTCGCCACTCGTAT     SRHSY        0      0      0      0      0      0      1      0      0      1      0      0      0      0      0
AGTCTACTATTCAAT     SLLFN        0      0      0      0      0      1      0      0      1      0      0      0      0      0      0
AGTCTTTGCGAACCC     SLCEP        0      0      0      0      0      0      0      1      0      1      0      0      0      0      0
ATAATTCTACCCAAA     IILPK        1      0      0      0      2      0      0      0      0      0      2      4      2     10      1
ATACAAGCGCTGGAA     IQALE        2      1      0      0      2      0      0      0      0      0      1      1      0      3      1
ATACCATTGTTGTCT     IPLLS        2      0      1      2      2      0      0      0      0      0      8      7     11     16     22
ATACCCAAGTTCTCG     IPKFS        3      1      1      0      2      0      0      0      0      0      0      0      0      0      0
ATACTATACGTCATT     ILYVI        0      0      0      0      0      0      0      0      2      0      0      0      0      0      0
ATACTCTGCGTATCC     ILCVS        0      0      0      0      0      0      1      1      0      0      0      0      0      0      0
ATAGACTACCCTACT     IDYPT        0      0      0      0      2      0      0      0      0      0      0      0      0      0      0
ATCACCCAATTCTCG     ITQFS        0      1      2      1      2      0      0      0      0      0      0      0      0      0      0
ATCACCTGTACAGTA     ITCTV        0      0      0      0      0      1      0      0      1      0     18     23     15     22     13
ATCAGCTCTCTCACC     ISSLT        1      2      1      5      2      0      0      0      0      0      0      0      3      0      2
ATCATACGCTTCGCT     IIRFA        0      0      0      0      2      0      0      0      0      0      2      0      1      2      1
ATCCCTCGAAGTCAC     IPRSH        0      0      0      0      0      0      0      2      0      0      0      0      0      0      0
ATCCTGCTATCTCAT     ILLSH        0      0      0      0      2      0      0      0      0      0      0      0      0      0      0
ATCGAGTCAACTATA     IESTI        0      0      0      0      0      0      0      0      1      1      0      0      0      0      0
ATCGAGTGCAACAGA     IECNR        0      0      0      0      0      1      0      0      0      1      0      0      0      0      0
ATCGAGTGCAACATA     IECNI        0      0      0      0      0      0      0      0      0      2      0      0      0      0      0
ATCGCTGCAAACATA     IAANI        0      0      0      0      0      0      0      0      1      1      0      0      0      0      0
ATCGTATACGTCATT     IVYVI        0      0      0      0      0      2      0      0      0      0      0      0      0      0      0
ATGACCACCAGTACC     MTTST        1      3      2      1      2      0      0      0      0      0      5      1      1      2      4
ATGACCTCCCCGGAC     MTSPD        0      0      0      0      0      1      0      0      0      1      7      7      7      7     11
ATGACTCACAATATG     MTHNM        0      0      0      0      0      0      1      0      1      0      0      0      0      0      0
ATGACTTTTATCAAC     MTFIN        0      0      0      0      0      0      0      1      1      0      0      0      0      0      0
ATGCACCTAGTCCAT     MHLVH        0      0      0      0      0      1      0      0      0      1      0      0      0      0      0
ATGGACGCCTAGCCT     MDA*P        0      0      0      0      0      1      0      0      1      0      0      0      0      0      0
ATGGAGCCTACGCCT     MEPTP        0      0      0      0      0      0      1      0      0      1      0      0      0      0      0
ATGGTGGACCCTAGC     MVDPS        4      6      3      2      2      0      0      0      0      0      3      0      0      1      0
ATGGTTCTACCGTGT     MVLPC        0      0      0      1      2      0      0      0      0      0      0      0      0      0      0
ATGTCACCCAGTGGT     MSPSG        0      2      1      0      2      0      0      0      0      0      0      0      0      0      0
ATGTCGACCGGTGGT     MSTGG        0      0      1      0      2      0      0      0      0      0      0      0      0      0      0
ATTACGTGCGATCCC     ITCDP        0      0      1      0      2      0      0      0      0      0      0      0      0      0      0
ATTAGTACCCGTATC     ISTRI        0      1      0      0      2      0      0      0      0      0      0      0      0      0      0
ATTCGGCTCAACATA     IRLNI        0      0      0      0      0      1      0      0      0      1      0      0      0      0      0
ATTCGTTAACTTACA     IR*LT        2      0      1      0      2      0      0      0      0      0      0      0      0      0      0
ATTGCTCATTGGCGG     IAHWR        1      0      0      0      2      0      0      0      0      0      2      1      1      2      1
ATTTACCCAACTGTC     IYPTV        0      2      1      2      2      0      0      0      0      0      0      0      1      0      0
CAAAGCCACTTTTGG     QSHFW        1      1      0      0      2      0      0      0      0      0      0      0      0      0      0
CAACGCCTACTTTTG     QRLLL        1      1      1      1      2      0      0      0      0      0      0      0      0      0      0
CAACTCACCCAATGC     QLTQC        1      1      0      0      2      0      0      0      0      0     12     11     11     11      8
CAACTCCTCGGTCAC     QLLGH        0      0      0      0      0      0      0      2      0      0      0      0      0      0      0
CAACTCGTCCTAGGC     QLVLG        0      1      0      1      2      0      0      0      0      0      2      5      1      1      2
CAACTTAGGGCATCT     QLRAS        0      0      0      1      2      0      0      0      0      0      4      0      0      0      0
CAAGCCACTTTTGCC     QATFA        5      5      8      5      2      0      0      0      0      0      0      0      0      0      0
CAAGCCACTTTTTGT     QATFC        1      0      4      1      2      0      0      0      0      0      0      0      0      0      0
CAAGTCCTATTTGTA     QVLFV        0      1      0      0      2      0      0      0      0      0      0      0      0      0      0
CAAGTTCCACTTTTG     QVPLL        1      2      0      1      2      0      0      0      0      0      0      0      0      0      0
CAATACACACCAACA     QYTPT        0      0      0      0      2      0      0      0      0      0      2     10      9     11     16
CAATACACTCTATCC     QYTLS        1      0      1      1      2      0      0      0      0      0      0      0      0      0      0
CAATACCACACGAAC     QYHTN        0      0      0      0      0      0      0      1      1      0      0      0      0      0      0
CAATACCACACTAAC     QYHTN        0      0      0      0      0      0      0      1      0      1      0      0      0      0      0
CAATACCACAGTAAC     QYHSN        0      0      0      0      0      1      1      0      0      0      0      0      0      0      0
CAATATTTAGAAGGC     QYLEG        2      2      1      0      2      0      0      0      0      0      1      6      4      3      5
CAATCACTGCTAACC     QSLLT        0      1      0      1      2      0      0      0      0      0      0      0      0      0      0
CAATCACTGCTATCC     QSLLS        5      4      4      1      2      0      0      0      0      0      0      0      0      0      0
CAATCAGTCCTAAAC     QSVLN        0      0      0      0      2      0      0      0      0      0      0      0      0      0      0
CAATCCACTATAATC     QSTII        1      0      0      0      2      0      0      0      0      0      0      0      0      0      0
CAATCCACTTTCGTC     QSTFV        0      2      0      2      2      0      0      0      0      0      0      0      0      0      0
CAATCCTACAATAAC     QSYNN        0      2      0      0      0      0      0      0      0      2      0      0      0      0      0
CAATCCTACACTAAC     QSYTN        0      0      0      1      0      1      0      0      0      1      0      0      0      0      0
CAATCCTACATCAAC     QSYIN        0      0      0      0      1      0      0      0      1      0      0      0      0      0      0
CAATCCTACGATAAC     QSYDN        0      0      0      0      2      0      0      0      0      0      0      0      0      0      0
CAATCCTACTATAAC     QSYYN        0      0      1      0      2      0      0      0      0      0      0      0      0      0      0
CAATCCTTACATAAC     QSLHN        0      0      0      0      0      0      1      0      0      1      0      0      0      0      0
CAATCTTACAGTAAC     QSYSN        0      0      0      0      0      0      0      1      0      1      0      0      0      0      0
CAATTCCTACATAAC     QFLHN        0      0      0      0      0      0      2      0      0      0      0      0      0      0      0
CACAAGACGCCCTTT     HKTPF        1      1      0      0      2      0      0      0      0      0      0      0      1      0      1
CACAAGACGGCCTTT     HKTAF        1      0      2      1      2      0      0      0      0      0      0      0      0      0      0
CACAATCAGTATATA     HNQYI        0      0      0      0      0      0      1      0      1      0      0      0      0      0      0
CACACGCTACACATA     HTLHI        0      0      0      0      0      0      1      1      0      0      2      2      8      7      5
CACATAAACAACACA     HINNT        1      4      2      0      2      0      0      0      0      0     26     46     34     33     29
CACATCAGAATATTA     HIRIL        0      0      0      0      0      0      0      0      1      1      0      0      0      0      0
CACATCATATATAAT     HIIYN        0      0      0      0      0      0      0      1      1      0      0      0      0      0      0
CACCCACCAAGCAAC     HPPSN        0      1      0      0      2      0      0      0      0      0      5     10      5      0      3
CACCTATCCGTCACA     HLSVT        3      2      5      2      2      0      0      0      0      0      2      1      0      1      3
CACGCCACTTTTGCT     HATFA        1      3      0      1      2      0      0      0      0      0      0      0      0      0      0
CACTAACCGACACGA     H*PTR        0      0      0      0      0      0      0      0      2      0      0      0      0      0      0
CACTAAGAGCCCTTT     H*EPF        1      1      1      2      2      0      0      0      0      0      0      0      0      0      0
CACTACTAGTCCATT     HY*SI        2      1      0      2      2      0      0      0      0      0      0      0      0      0      0
CACTTTCACAAACAC     HFHKH        0      0      0      0      0      1      0      1      0      0      0      0      0      0      0
CAGAAACGCCGAGGC     QKRRG        0      0      0      0      2      0      0      0      0      0      0      0      0      0      0
CAGACGATTTGCCTT     QTICL        0      2      4      1      2      0      0      0      0      0      0      0      0      0      0
CAGACTACTCTTGGT     QTTLG        0      0      1      0      2      0      0      0      0      0      0      0      0      0      0
CAGCCACTTTTGATC     QPLLI        0      0      0      0      2      0      0      0      0      0      0      0      0      0      0
CAGCGGAGTCAACTA     QRSQL        4      4      3      3      2      0      0      0      0      0     12     18     11     13     14
CAGGTAACATTGTCT     QVTLS        3      0      2      0      2      0      0      0      0      0      0      0      0      0      0
CAGGTTAACCAGCTC     QVNQL        1      2      2      2      2      0      0      0      0      0      0      0      0      0      0
CAGTAACGAGCCTTT     Q*RAF        0      0      0      0      2      0      0      0      0      0      0      0      0      0      0
CAGTCACTATAAGCG     QSL*A        0      0      0      0      2      0      0      0      0      0      0      0      0      0      0
CAGTCTAGCCAAACA     QSSQT        0      0      0      0      0      0      1      1      0      0      0      0      0      0      0
CAGTCTTAGCAAACA     QS*QT        0      0      0      0      0      0      0      1      0      1      0      0      0      0      0
CAGTTAACCAGCTCC     QLTSS        0      1      1      1      2      0      0      0      0      0      0      0      0      0      0
CATAAACCGGCACGA     HKPAR        0      0      0      0      0      0      0      0      0      2      0      0      0      0      0
CATAACAGATATAAT     HNRYN        0      0      0      0      0      1      0      1      0      0      0      0      0      0      0
CATAACCGACACGTA     HNRHV        0      0      0      0      0      1      0      0      0      1      0      0      0      0      0
CATAACCGACACTGA     HNRH*        0      0      0      0      0      0      2      0      0      0      0      0      0      0      0
CATAACCGTACACGA     HNRTR        0      0      0      0      0      0      0      0      1      1      0      0      0      0      0
CATAACGTACAACGA     HNVQR        0      0      0      0      0      0      1      0      1      0      0      0      0      0      0
CATAACGTACACGGA     HNVHG        0      0      0      0      0      0      0      0      1      1      0      0      0      0      0
CATAACTACAACGAC     HNYND        0      0      0      0      0      0      0      2      0      0      0      0      0      0      0
CATACACTACTATCC     HTLLS        2      5      3      3      2      0      0      0      0      0      0      0      0      0      0
CATACCACTAAGATC     HTTKI        4      1      0      1      2      0      0      0      0      0      0      0      0      0      0
CATACCATAAGTATC     HTISI        0      0      0      0      2      0      0      0      0      0      0      0      0      0      0
CATACCATACGTATC     HTIRI        2      2      5      1      2      0      0      0      0      0      0      0      0      0      0
CATACCGACTAGATC     HTD*I        0      1      1      0      2      0      0      0      0      0      0      0      0      0      0
CATACCTACAGTAAC     HTYSN        0      0      0      1      0      1      1      0      0      0      1      0      0      0      0
CATACGACTAGTATC     HTTSI        2      1      1      0      2      0      0      0      0      0      0      0      0      0      0
CATACGATACGTATC     HTIRI        0      0      0      0      2      0      0      0      0      0      0      0      0      0      0
CATACGCTAGATTCC     HTLDS        0      0      0      0      2      0      0      0      0      0      0      0      0      0      0
CATCAGCCCTAAACA     HQP*T        0      0      0      0      0      0      1      0      1      0      0      0      0      0      0
CATCGACTAGCTACC     HRLAT        0      0      0      0      2      0      0      0      0      0      0      0      0      0      0
CATCTACAATGTAAC     HLQCN        0      0      0      0      0      0      2      0      0      0      0      0      0      0      0
CATGCCAACGTATCG     HANVS        3      1      0      1      2      0      0      0      0      0      0      0      0      0      0
CATGTCAACGTATCG     HVNVS        3      2      0      2      2      0      0      0      0      0      0      0      0      0      0
CATTCACCAGCCGCT     HSPAA        1      2      5      2      2      0      0      0      0      0     14     15      9     11     11
CATTGAACTGCGAGA     H*TAR        2      1      1      1      2      0      0      0      0      0      0      1      1      0      0
CATTGAGTATGGGCT     H*VWA        1      2      0      0      2      0      0      0      0      0      0      2      0      2      2
CCAAACACCCTCGAC     PNTLD        0      3      1      1      2      0      0      0      0      0     10     13     18     17     13
CCAACCATCGACGAC     PTIDD        0      0      1      0      1      0      0      0      1      0     20     22     26     23     15
CCAACGACAAGCGAC     PTTSD        0      0      0      0      2      0      0      0      0      0     17     25     19     16     24
CCAACTTCTATGTCG     PTSMS        2      1      3      0      2      0      0      0      0      0      2      1      2      2      2
CCAATCACTTTCGTC     PITFV        0      1      2      1      2      0      0      0      0      0      0      0      1      0      0
CCACCAGTACGATTA     PPVRL        0      5      2      1      2      0      0      0      0      0     11     11     10      6      5
CCACTACCCACGATG     PLPTM        0      2      0      0      2      0      0      0      0      0     13     14     16     10     12
CCACTCGACGCTGCT     PLDAA        2      3      1      1      2      0      0      0      0      0      8     17     13     11     20
CCACTCTAACTGTTC     PL*LF        2      3      0      1      2      0      0      0      0      0      0      1      0      0      0
CCAGCAACCTTCTTG     PATFL        2      2      3      6      2      0      0      0      0      0      6      7      5      8      5
CCAGCGACCATCGTC     PATIV        1      2      7      0      2      0      0      0      0      0      3      3      2      5      3
CCAGCTGATGTTGCG     PADVA        0      3      1      1      2      0      0      0      0      0     21     27     27     15     17
CCATGCACATTCACA     PCTFT        1      3      0      0      2      0      0      0      0      0      0      0      0      0      0
CCATGCACGATCACA     PCTIT        3      1      2      2      2      0      0      0      0      0      0      0      0      0      0
CCATGTACCATCACA     PCTIT        0      0      0      0      2      0      0      0      0      0      0      0      0      0      0
CCATTCCTAACTGTC     PFLTV        0      2      0      1      2      0      0      0      0      0      0      0      0      0      0
CCCACGTGCCCCACA     PTCPT        0      0      0      0      0      1      1      0      0      0      6      2      2      1      1
CCCATCGCCCCGGCC     PIAPA        2      2      0      1      2      0      0      0      0      0      4      0      0      1      4
CCCATGCCCTTCGGA     PMPFG        7      5      4      0      2      0      0      0      0      0      8     10      7      6      8
CCCCATAGCCGACCG     PHSRP        0      0      2      2      2      0      0      0      0      0      2      0      2      0      0
CCCCCTACTCCGTCT     PPTPS        0      0      0      0      0      0      1      1      0      0      0      0      0      0      0
CCCCCTGCATTCAAC     PPAFN        0      0      0      0      0      0      0      1      1      0      1      1      0      1      0
CCCCCTGCCCCTCTC     PPAPL        0      0      0      0      0      1      0      0      1      0      0      0      0      0      0
CCCGATGAGGGTTTA     PDEGL        0      0      0      1      2      0      0      0      0      0     40     33     40     24     29
CCCGCACAAGGTCCT     PAQGP        0      0      1      0      2      0      0      0      0      0     11      7     21      9     11
CCCGCAGTCACCACA     PAVTT        3      3      3      5      2      0      0      0      0      0      0      2      0      1      2
CCCGCCTCTATCGTG     PASIV        0      0      0      0      0      1      0      0      1      0      2      2      0      1      0
CCCTACCAGCTGACA     PYQLT        0      0      0      0      2      0      0      0      0      0      0      0      0      0      0
CCCTGTGATCTCATC     PCDLI        1      3      0      2      2      0      0      0      0      0      2      4      7      3      6
CCGAAAAGCGTAGGC     PKSVG        0      0      0      0      0      1      0      1      0      0      0      0      0      0      0
CCGAAAGCGATTGGC     PKAIG        2      0      1      0      2      0      0      0      0      0      0      0      0      0      0
CCGAAAGGCGAGGGC     PKGEG        0      0      0      0      0      0      2      0      0      0      0      0      0      0      0
CCGACACCTGCTTGT     PTPAC        0      0      2      2      2      0      0      0      0      0      0      0      0      0      0
CCGACCGCTCTAAGC     PTALS        2      2      1      2      2      0      0      0      0      0      9     10      7      4      2
CCGCCCCCCTCTAAC     PPPSN        3      6      0      3      2      0      0      0      0      0      1      0      0      1      1
CCGCCCGACCCCGTA     PPDPV        0      1      0      1      2      0      0      0      0      0      0      0      0      1      1
CCGCCGTAGCTTAAT     PP*LN        0      0      0      0      0      0      0      0      1      1      0      0      0      0      0
CCGCTGCAACTATCT     PLQLS        1      0      0      0      2      0      0      0      0      0      0      0      0      0      0
CCGGACACCTGCGTC     PDTCV        1      2      0      1      2      0      0      0      0      0      0      0      0      0      0
CCGGACTACCTGCGT     PDYLR        4      4      3      2      2      0      0      0      0      0      0      0      1      0      0
CCTAACCGTTGGGTA     PNRWV        1      0      1      1      2      0      0      0      0      0     14      5      7      1      4
CCTAGCTCTTTCCAC     PSSFH        0      0      0      1      0      0      1      0      0      1     15     15     16     13     17
CCTCAACGAACCATG     PQRTM        0      0      0      0      0      0      1      0      0      1      7      8      9      7      0
CCTCCCCCGATGGAT     PPPMD        4      0      3      3      2      0      0      0      0      0      7      3     10      2      9
CCTCCGAACTTCATG     PPNFM        0      0      0      0      2      0      0      0      0      0      0      0      0      0      0
CCTCCTTCTCCTGAA     PPSPE        2      3      0      1      2      0      0      0      0      0     29     22     22     24     17
CCTCTGATACTAGTC     PLILV        0      1      0      2      2      0      0      0      0      0      0      0      1      1      0
CCTCTTGCATTTATA     PLAFI        1      0      0      0      1      1      0      0      0      0      4      4      2      6      5
CCTCTTTCGTTCCGG     PLSFR        1      0      0      0      2      0      0      0      0      0      0      0      0      0      0
CCTCTTTCGTTTCCG     PLSFP        1      0      2      0      2      0      0      0      0      0      0      0      0      0      0
CCTGACCGTACGATA     PDRTI        1      0      0      1      2      0      0      0      0      0      0      0      0      0      0
CCTGACGTAAAGAAG     PDVKK        0      1      2      0      2      0      0      0      0      0      0      0      0      0      0
CCTGACGTAACAAGA     PDVTR        0      0      1      0      2      0      0      0      0      0      0      0      0      0      0
CCTGCGAATAGCCGT     PANSR        0      1      0      0      2      0      0      0      0      0      0      0      0      0      0
CCTGCGAATAGTGAC     PANSD        1      1      0      1      2      0      0      0      0      0     10     20     10      9     10
CCTTACTACTGGCAC     PYYWH        0      0      0      0      0      0      0      0      0      2      0      0      0      0      0
CCTTCAAACCAATAA     PSNQ*        4      2      1      3      2      0      0      0      0      0      1      0      0      3      5
CCTTCCTAATGTCAC     PS*CH        0      0      0      0      0      0      0      0      1      1      0      0      0      0      0
CCTTCTCCCATCCCC     PSPIP        0      0      0      0      0      0      1      0      0      1      0      0      0      0      0
CCTTCTTAATGCAAC     PS*CN        0      0      0      0      0      0      1      0      0      1      0      0      0      0      0
CCTTGCTTCCATTCT     PCFHS        0      0      0      0      2      0      0      0      0      0      0      0      0      0      0
CCTTTCAACTGTCAC     PFNCH        0      0      0      0      0      0      1      1      0      0      0      0      0      0      0
CGAAAGCTTAGGACC     RKLRT        0      0      0      0      0      0      1      1      0      0      0      0      0      0      0
CGAAAGCTTAGGTAC     RKLRY        0      0      0      0      0      0      0      0      2      0      0      0      0      0      0
CGAACACTGACGAAC     RTLTN        0      0      0      0      2      0      0      0      0      0      0      0      0      0      0
CGAAGGCGTACGGAC     RRRTD        0      0      0      0      0      0      1      0      1      0      0      0      0      0      0
CGAATCCTACATAAC     RILHN        0      0      0      0      0      0      1      0      1      0      0      0      0      0      0
CGACCGTTATTAATC     RPLLI        0      0      0      0      0      0      0      2      0      0      0      0      0      0      0
CGACCTCGGCCACCT     RPRPP        2      0      2      1      2      0      0      0      0      0     21     21     24     17     18
CGACGCCACTTTTTG     RRHFL        0      0      1      0      2      0      0      0      0      0      0      0      1      0      0
CGACGGTAACCAGCT     RR*PA        1      0      0      0      2      0      0      0      0      0      0      0      0      0      0
CGACTCACTATGTCC     RLTMS        0      0      2      0      2      0      0      0      0      0      0      0      0      0      0
CGAGTTACTCGTCTC     RVTRL        1      0      1      0      2      0      0      0      0      0      0      0      0      0      0
CGATAACACTATATC     R*HYI        0      1      2      0      2      0      0      0      0      0      0      0      0      0      0
CGATACACTATCATC     RYTII        2      2      1      0      2      0      0      0      0      0      0      0      0      0      0
CGATTCCACTATATC     RFHYI        0      0      0      0      2      0      0      0      0      0      0      0      0      0      0
CGCACTTCACTGCTC     RTSLL        0      0      0      0      2      0      0      0      0      0      0      0      0      0      0
CGCATCCCCTCGGCT     RIPSA        2      2      2      4      2      0      0      0      0      0      8      7      7      7      5
CGCGCCTTTTGCACA     RAFCT        4      6      2      2      2      0      0      0      0      0      3      2      3      3      5
CGGACCTACGTATTC     RTYVF        0      0      0      0      0      0      1      0      1      0      0      0      0      0      0
CGGACCTTACGTATC     RTLRI        0      0      0      0      0      0      0      0      1      1      0      0      0      0      0
CGGACCTTAGCTATC     RTLAI        0      0      0      0      0      1      1      0      0      0      0      0      0      0      0
CGGACCTTATTCAAC     RTLFN        0      0      0      0      0      1      0      0      0      1      0      0      0      0      0
CGGACGTTATTCAAC     RTLFN        0      0      0      0      0      1      1      0      0      0      0      0      0      0      0
CGGACTTATTCAATC     RTYSI        0      0      0      0      0      1      0      1      0      0      0      0      0      0      0
CGGATACACTATATC     RIHYI        3      6      4      1      2      0      0      0      0      0      0      0      0      0      0
CGGCCGTCCCAGCGA     RPSQR        1      1      2      1      2      0      0      0      0      0      0      0      0      0      0
CGGGACCTTACTAAT     RDLTN        0      0      0      0      0      0      0      0      1      1      0      0      0      0      0
CGGTCGACAGCCACC     RSTAT        0      0      0      0      2      0      0      0      0      0      7      9     13      6     11
CGTAACATGACTAAT     RNMTN        0      0      0      0      0      0      1      0      1      0      0      0      0      0      0
CGTCACCGTATAGCG     RHRIA        0      1      1      2      2      0      0      0      0      0      0      0      0      0      0
CGTCACCTATAACGT     RHL*R        2      0      0      1      2      0      0      0      0      0      0      0      0      0      0
CGTCAGACTCTTGCG     RQTLA        0      0      0      1      2      0      0      0      0      0      1      2      1      6      1
CGTCCCGTCAGCGAT     RPVSD        0      0      0      0      0      0      0      1      0      1      7      7     10      3      8
CGTTCTTTAAGCAAC     RSLSN        0      0      0      0      0      1      0      0      0      1      0      0      0      0      0
CTAACCATGACGAAT     LTMTN        0      0      0      0      0      1      1      0      0      0      0      0      0      0      0
CTAACCATGACTAAC     LTMTN        0      0      0      0      0      0      0      1      0      1      0      0      0      0      0
CTAACTATGACTAAT     LTMTN        0      0      0      0      0      0      0      2      0      0      0      0      0      0      0
CTAACTGCAACGGCG     LTATA        0      0      0      0      2      0      0      0      0      0      1      3      3      2      1
CTAATATCATTAAAG     LISLK        0      6      0      2      2      0      0      0      0      0      2      0      1      2      0
CTACACTACCCTGGG     LHYPG        1      0      0      1      2      0      0      0      0      0      0      0      0      0      0
CTACACTACCTTGGG     LHYLG        2      1      0      0      2      0      0      0      0      0      0      0      0      0      0
CTACCTCCAACGTCC     LPPTS        1      1      0      0      2      0      0      0      0      0     13     13     12     10     10
CTACGACCGCAAAAC     LRPQN        0      1      3      2      2      0      0      0      0      0      6     14     11      8     11
CTAGACCGAAAGAGC     LDRKS        0      1      0      0      2      0      0      0      0      0      0      0      0      0      0
CTAGACTTCCTACTA     LDFLL        1      0      2      1      2      0      0      0      0      0      0      0      0      0      0
CTAGCCGCTCCTACC     LAAPT        0      0      0      0      2      0      0      0      0      0      0      0      0      0      0
CTAGCCTCCATTCCT     LASIP        0      0      0      0      2      0      0      0      0      0      0      1      0      0      0
CTAGCGACTGCCCGT     LATAR        6      3      2      3      2      0      0      0      0      0      0      0      0      0      0
CTAGCTCTTCACACC     LALHT        1      0      2      1      2      0      0      0      0      0      0      0      0      0      0
CTAGGCTCTTCACAC     LGSSH        1      0      1      1      2      0      0      0      0      0      0      0      0      0      0
CTCAACATATATAAT     LNIYN        0      0      0      0      0      0      0      1      0      1      0      0      0      0      0
CTCAATCATATATAT     LNHIY        0      0      0      0      0      1      0      0      1      0      0      0      0      0      0
CTCACTACAGTCCTT     LTTVL        1      6      5      2      2      0      0      0      0      0      0      0      0      0      0
CTCATTACCTCCATC     LITSI        0      0      0      0      2      0      0      0      0      0      0      0      0      1      0
CTCCACGGTATGTCT     LHGMS        0      0      3      0      2      0      0      0      0      0      0      1      2      1      0
CTCGAACCTTCTATA     LEPSI        2      0      2      1      2      0      0      0      0      0      0      0      0      0      0
CTCGAACTTCTATAC     LELLY        0      0      0      0      2      0      0      0      0      0      0      0      0      0      0
CTCGACCTTCTATTA     LDLLL        1      0      0      1      2      0      0      0      0      0      0      0      0      0      0
CTCGACTCTACGGTA     LDSTV        1      1      0      0      2      0      0      0      0      0      0      0      0      0      0
CTCGACTTACTATAT     LDLLY        1      0      1      1      2      0      0      0      0      0      0      0      0      0      0
CTCGACTTTACCATA     LDFTI        1      1      0      0      2      0      0      0      0      0      0      0      0      0      0
CTCGACTTTACTATA     LDFTI        0      4      3      1      2      0      0      0      0      0      0      0      0      0      0
CTCGATTTTCCTATA     LDFPI        0      0      2      0      2      0      0      0      0      0      0      0      0      0      0
CTCGCGATGCCCGAT     LAMPD        0      0      1      0      2      0      0      0      0      0      0      0      0      0      0
CTCGCGCCATCATAC     LAPSY        0      0      0      1      1      1      0      0      0      0     15     18     12     15     11
CTCTATTAATCCATC     LY*SI        2      2      0      2      2      0      0      0      0      0      0      0      0      0      0
CTCTCAGCAATGGGC     LSAMG        3      2      0      0      2      0      0      0      0      0      0      0      0      0      0
CTCTCCAGGATTTCA     LSRIS        2      0      5      0      2      0      0      0      0      0      4      9      5      3      3
CTCTCTGCCACAAGT     LSATS        1      1      3      1      2      0      0      0      0      0      8      5      9      9      6
CTCTCTGTATTCGGC     LSVFG        2      4      2      1      2      0      0      0      0      0      0      2      0      0      1
CTGACATCAACAATA     LTSTI        1      0      0      2      2      0      0      0      0      0     25     19     11     38     28
CTGACCTTCCTACTA     LTFLL        2      0      0      0      2      0      0      0      0      0      0      0      0      0      0
CTGACGTACTGCGAA     LTYCE        0      3      1      0      2      0      0      0      0      0      0      0      1      0      0
CTGACGTTAACCATA     LTLTI        6      3      4      5      2      0      0      0      0      0      0      0      0      0      0
CTGACGTTAACTATA     LTLTI        0      1      6      0      2      0      0      0      0      0      0      0      0      0      0
CTGACTATTGAGATT     LTIEI        0      2      0      1      2      0      0      0      0      0      1      6      7      6      5
CTGACTCTACCGGTA     LTLPV        0      5      1      0      2      0      0      0      0      0      0      0      0      0      0
CTGACTTCCCTATAT     LTSLY        0      1      0      0      2      0      0      0      0      0      0      0      0      0      0
CTGACTTTCCTTATA     LTFLI        1      1      3      5      2      0      0      0      0      0      0      0      0      0      0
CTGATCCCCTTAATG     LIPLM        3      7      8      4      2      0      0      0      0      0      2      5      1      3      2
CTGCATAATCCCATC     LHNPI        0      0      0      0      2      0      0      0      0      0      0      0      0      0      0
CTGCCACCGCCGTTC     LPPPF        0      0      0      0      0      0      0      0      2      0      0      0      0      0      0
CTGCCACCGCGTATC     LPPRI        0      0      0      0      0      1      0      1      0      0      0      0      0      0      0
CTGCGAAACCGTATA     LRNRI        0      0      0      0      2      0      0      0      0      0      0      0      0      0      0
CTGCGACTGCCCGTC     LRLPV        0      2      1      1      2      0      0      0      0      0      0      0      0      0      0
CTGCGATAGCCGCTT     LR*PL        0      0      1      3      2      0      0      0      0      0      0      0      0      0      0
CTGCGATGCCCGCTT     LRCPL        1      0      1      2      2      0      0      0      0      0      0      0      0      0      0
CTGCGCCCTCACCAA     LRPHQ        4      4      4      1      2      0      0      0      0      0      3      6      4      5      6
CTGCGTAACGAGTAC     LRNEY        0      3      2      1      2      0      0      0      0      0      0      0      0      0      0
CTGCTAAATGTAAAC     LLNVN        4      1      3      2      2      0      0      0      0      0      8      7      4      9     10
CTGCTACCTTGGGGG     LLPWG        3      1      5      3      2      0      0      0      0      0      3      4      8      5      4
CTGCTTCCGCTGTCC     LLPLS        0      0      0      0      2      0      0      0      0      0      0      0      0      0      0
CTGTCAACGTATACG     LSTYT        2      4      1      2      2      0      0      0      0      0      0      0      0      0      0
CTTACCCCACTGTCT     LTPLS        2      0      0      0      2      0      0      0      0      0      7      7      8      9      9
CTTACGTTACTGCTA     LTLLL        2      5      4      5      2      0      0      0      0      0      0      0      0      0      0
CTTATGCCCCTAGCC     LMPLA        6      8      8      8      2      0      0      0      0      0      3      1      2      1      2
CTTCGACTTCCTATA     LRLPI        5      7      9      5      2      0      0      0      0      0      0      0      0      0      0
CTTCGTACTACGTCA     LRTTS        0      0      0      0      2      0      0      0      0      0      0      0      0      0      0
CTTGACGTACTCTCA     LDVLS        0      0      1      0      2      0      0      0      0      0      0      0      0      0      0
CTTGATTACTAGCTA     LDY*L        1      1      1      0      2      0      0      0      0      0      0      0      0      0      0
CTTGTGCCTATTCAG     LVPIQ        4     12      5      8      2      0      0      0      0      0      2      3      3      5      2
GAACCTTACGACATC     EPYDI        0      0      0      0      0      0      0      0      1      1      0      0      0      0      0
GAAGCCAACCACCGC     EANHR        2      1      2      1      2      0      0      0      0      0      7     12      6      4      6
GAAGCCACCTTCTCA     EATFS        0      1      2      0      2      0      0      0      0      0      0      0      0      0      0
GAAGCCACTCGTCAT     EATRH        0      0      0      0      2      0      0      0      0      0      0      0      0      0      0
GAAGCCCACTTTAGC     EAHFS        0      0      1      0      2      0      0      0      0      0      0      0      0      0      0
GACAACCGCACCTCT     DNRTS        0      3      1      0      2      0      0      0      0      0     17      8     25     13     23
GACACCTTACTGAGC     DTLLS        1      2      1      1      2      0      0      0      0      0      0      0      0      0      0
GACATGTTCTCGTGC     DMFSC        2      0      0      0      2      0      0      0      0      0      0      0      0      0      0
GACCCAGCCCCACCC     DPAPP        1      1      3      0      2      0      0      0      0      0      1      0      6      4      2
GACCGCCTCCTCGCA     DRLLA        3      3      2      1      2      0      0      0      0      0     16     18     22     14     20
GACCTCGCCCGTAGC     DLARS        0      0      0      0      0      1      1      0      0      0      4      2      1      2      2
GACCTTAACGACATC     DLNDI        0      0      0      0      0      1      1      0      0      0      0      0      0      0      0
GACCTTTACCTCAAC     DLYLN        0      0      0      0      0      0      2      0      0      0      0      0      0      0      0
GACCTTTACTACAAT     DLYYN        0      0      0      0      0      0      1      1      0      0      0      0      0      0      0
GACGCATTCGCGCGT     DAFAR        0      0      0      0      2      0      0      0      0      0      0      0      0      0      0
GACGTACAGCTGTCT     DVQLS        6      2      4      5      2      0      0      0      0      0      0      0      0      0      0
GACGTACATGTCATC     DVHVI        1      1      3      1      2      0      0      0      0      0      0      0      0      0      0
GACGTGACAGTGTCT     DVTVS        0      1      0      0      2      0      0      0      0      0      0      0      0      0      0
GACGTTACCCTTAAT     DVTLN        0      0      0      0      0      0      0      0      2      0      0      0      0      0      0
GACTATCTGCGGTTC     DYLRF        0      0      0      0      0      1      0      0      0      1      0      0      0      0      0
GACTTGTACGTCGTG     DLYVV        1      0      0      3      2      0      0      0      0      0      0      0      0      0      0
GAGAACCGCCTTAAT     ENRLN        7      7      5      4      2      0      0      0      0      0     30     29     25     17     30
GAGACCTACCTCTCA     ETYLS        0      2      2      0      2      0      0      0      0      0      0      0      0      0      0
GAGACCTCCGTCTCA     ETSVS        0      1      0      0      2      0      0      0      0      0      0      0      0      0      0
GAGACCTCCTACTCA     ETSYS        0      1      2      4      2      0      0      0      0      0      0      0      0      0      0
GAGACGCCACTTTTG     ETPLL        0      0      0      0      2      0      0      0      0      0      0      0      0      0      0
GAGACTACCCTCACT     ETTLT        1      0      0      0      2      0      0      0      0      0      0      0      0      0      0
GAGATCTCTCGTCAA     EISRQ        0      0      0      0      2      0      0      0      0      0      0      0      0      0      0
GAGATCTCTGCTACA     EISAT        0      0      0      1      2      0      0      0      0      0      0      0      0      0      0
GAGATTCGTCTCTCA     EIRLS        1      0      0      0      2      0      0      0      0      0      0      0      0      0      0
GAGCCACCCGTCTCA     EPPVS        6      1      1      2      2      0      0      0      0      0      0      0      0      0      0
GAGCCACCGTCGTCA     EPPSS        1      1      2      1      2      0      0      0      0      0      0      0      0      0      0
GAGCCACCGTCTCAT     EPPSH        5      5      0      2      2      0      0      0      0      0      0      0      0      0      1
GAGCCACGTCCTCAT     EPRPH        3      2      4      0      2      0      0      0      0      0      0      0      0      0      0
GAGCCGAACGTCTCA     EPNVS        1      3      1      0      2      0      0      0      0      0      0      0      0      0      0
GAGCCTACCTCTCAC     EPTSH        0      1      1      0      2      0      0      0      0      0      0      0      0      0      0
GAGCGAACCGTCTCA     ERTVS        0      2      2      2      2      0      0      0      0      0      0      0      0      0      0
GAGCGTCGAGCGCGG     ERRAR        0      0      3      2      2      0      0      0      0      0      0      0      0      0      0
GAGCTTCCTCTACAT     ELPLH        2      1      3      2      2      0      0      0      0      0      0      0      0      0      0
GAGCTTCTGATGTAC     ELLMY        1      2      0      2      2      0      0      0      0      0      0      0      0      0      0
GAGCTTCTTAGATCA     ELLRS        1      0      0      0      2      0      0      0      0      0      0      0      0      0      0
GAGGACTTTATCAAC     EDFIN        0      0      0      0      0      0      1      0      1      0      0      0      0      0      0
GAGTACTTTATCAAC     EYFIN        0      0      0      0      0      0      1      1      0      0      0      0      0      0      0
GATACACTGCGTATC     DTLRI        0      0      0      0      0      0      0      1      0      1      0      0      0      0      0
GATATAGATTTGAAT     DIDLN        4     10      4      3      2      0      0      0      0      0      1      1      2      3      3
GATATGACAGGGGCG     DMTGA        4      2      2      2      2      0      0      0      0      0      2      4      3      9      6
GATCCTCTTCCTAGC     DPLPS        1      0      1      1      2      0      0      0      0      0     12      3     12      8     14
GCAATCCTACATAAC     AILHN        2      2      1      0      0      0      2      0      0      0      0      0      0      0      0
GCAATGGAGTGTTGT     AMECC        1      2      0      0      2      0      0      0      0      0     14     24     23     14     24
GCACCCTCACCTCCA     APSPP        0      0      0      0      2      0      0      0      0      0      4      7     12      5      6
GCACCTACCACCCGA     APTTR        0      0      0      0      0      1      1      0      0      0      0      5      6      4      1
GCAGACTCGATTATC     ADSII        1      3      0      2      2      0      0      0      0      0      0      0      0      0      0
GCCAGAATTGCCGAC     ARIAD        4      8      9      1      2      0      0      0      0      0      8      5      7      5      3
GCCATCCCATCGATC     AIPSI        0      0      1      0      2      0      0      0      0      0      4      3      5      9      4
GCCATCCCGCCGATA     AIPPI        0      2      2      1      2      0      0      0      0      0      0      4      3      5      2
GCCCTGAAAACCGGA     ALKTG        0      0      0      0      2      0      0      0      0      0      6      2      2      3      3
GCCGATGATAGTAGC     ADDSS        1      0      2      1      2      0      0      0      0      0      0      0      0      0      0
GCCGGTGAATAGAGC     AGE*S        0      0      0      0      2      0      0      0      0      0      0      0      0      0      0
GCCTCCTTACCAACT     ASLPT        1      1      0      0      2      0      0      0      0      0     11     12     12     10      5
GCCTCTGATACTAGT     ASDTS        0      0      1      0      2      0      0      0      0      0      1      0      0      0      0
GCGACAATCACAATC     ATITI        3      1      3      3      2      0      0      0      0      0      2      0      4      4      2
GCGATACACTAGATC     AIH*I        0      0      0      0      2      0      0      0      0      0      0      0      0      0      0
GCGATCTCTCTACAA     AISLQ        1      0      0      0      2      0      0      0      0      0      0      0      0      0      0
GCGCCCTACAAAAAC     APYKN        0      0      0      0      0      1      0      1      0      0      3      1      4      2      5
GCGCTCGCCCACACC     ALAHT        0      0      0      0      2      0      0      0      0      0      0      0      0      0      0
GCGGCACTCAATCTA     AALNL        0      1      0      0      2      0      0      0      0      0      0      0      0      1      0
GCTACTATATCACAA     ATISQ        2      0      4      0      2      0      0      0      0      0      2      2      5      7      6
GCTGCTTCTGTGTCC     AASVS        1      3      2      2      2      0      0      0      0      0      0      0      0      0      0
GCTGCTTTCCGTGTC     AAFRV        3      2      1      2      2      0      0      0      0      0      0      0      0      0      0
GCTTCCAAGCTCAAC     ASKLN        0      0      0      0      2      0      0      0      0      0      0      0      0      0      0
GGAACCTTTACTAAT     GTFTN        0      0      0      0      0      0      0      1      0      1      0      0      0      0      0
GGACCCAACGACTTG     GPNDL        0      0      0      0      0      0      1      0      0      1      3      1      2      3      5
GGCCTTAGCCTAATC     GLSLI        0      0      0      0      0      0      2      0      0      0      0      0      0      0      0
GGGACTTTTACTAAT     GTFTN        0      0      0      0      0      0      1      1      0      0      0      0      0      0      0
GTACTCACTAGATGG     VLTRW        0      0      0      0      0      0      0      1      1      0      0      0      0      0      0
GTACTCACTCGATGG     VLTRW        0      0      0      0      0      0      0      1      0      1      0      0      0      0      0
GTAGACCTTCCTATA     VDLPI        0      1      0      0      2      0      0      0      0      0      0      0      0      0      0
GTAGCCACCGTCTCA     VATVS        3      3      2      5      2      0      0      0      0      0      0      0      0      0      0
GTAGCCGACACTACC     VADTT        2      2      2      0      2      0      0      0      0      0      0      0      0      0      0
GTAGCCTTCGTGTCC     VAFVS        0      2      1      2      2      0      0      0      0      0      0      0      0      0      0
GTATCTGCGAACTTC     VSANF        6      6      6      4      2      0      0      0      0      0      9      9      3      8      7
GTCACTCATCAACGA     VTHQR        1      1      2      2      2      0      0      0      0      0      4      7      6      7      4
GTCAGTACAACACTA     VSTTL        0      0      0      0      0      0      1      0      0      1      0      0      0      0      0
GTCGTCTTAACAGTA     VVLTV        0      0      0      0      0      0      0      1      1      0      0      0      0      0      0
GTCGTGAGGCTAAGG     VVRLR        0      0      0      0      2      0      0      0      0      0      1      3      3      3      1
GTCTACTACGTATCA     VYYVS        0      0      0      0      2      0      0      0      0      0      0      0      0      0      0
GTCTCTAGAGTCAGG     VSRVR        4      2      3      4      2      0      0      0      0      0      7      9      8      6      9
GTGAGCCATCCTGGG     VSHPG        6     12      0      6      2      0      0      0      0      0      5      5      5      6      7
GTGCACAATGACTCC     VHNDS        6      0      6      4      2      0      0      0      0      0      8     20     20     14     19
GTGGCTTCGTCCCCT     VASSP        1      0      0      2      1      1      0      0      0      0     23     18     21     16      9
GTTACACGACCCTTA     VTRPL        1      0      0      0      0      0      0      0      2      0      0      0      0      0      0
GTTACTCACAGACTG     VTHRL        0      0      0      0      0      0      0      2      0      0      0      0      0      0      0
GTTACTCACAGATGT     VTHRC        0      0      0      0      0      0      0      0      0      2      0      0      0      0      0
GTTCGCTCAAACATA     VRSNI        0      0      0      0      0      0      0      0      2      0      0      0      0      0      0
GTTCGCTCAACACTA     VRSTL        0      0      0      0      0      0      1      0      1      0      0      0      0      0      0
TAACACGTAATAGTC     *HVIV        2      0      0      0      2      0      0      0      0      0      0      0      0      0      0
TAACACTAATAGATC     *H**I        0      1      1      1      2      0      0      0      0      0      0      0      0      0      0
TAACACTAATAGTTC     *H**F        4      2      4      5      2      0      0      0      0      0      0      0      0      0      0
TAACAGACCCCTTTA     *QTPL        0      0      0      0      0      0      0      0      2      0      0      0      0      0      0
TAACATAATAGTTCC     *HNSS        0      0      7      1      2      0      0      0      0      0      0      0      0      0      0
TAACCACTCTCGATC     *PLSI        0      0      0      0      2      0      0      0      0      0      0      0      0      0      0
TAACTCATATAGTCC     *LI*S        0      0      0      0      2      0      0      0      0      0      0      0      0      0      0
TAACTCCACATGAAC     *LHMN        0      0      0      0      0      1      0      0      0      1      0      0      0      0      0
TAACTCCTACATAAC     *LLHN        0      0      0      0      0      0      1      0      0      1      0      0      0      0      0
TACAAGACCGTCCTT     YKTVL        1      1      1      1      2      0      0      0      0      0      0      0      0      0      0
TACACAAGCTTGACT     YTSLT        0      0      0      0      2      0      0      0      0      0      1      0      0      0      0
TACACACCCGGTCCT     YTPGP        0      0      0      0      0      0      0      1      0      1      0      0      0      0      0
TACACACCCGTTTAC     YTPVY        0      1      0      0      0      0      0      1      0      1      0      0      0      0      0
TACACACCCTTTAAC     YTPFN        0      0      0      0      0      0      1      1      0      0      0      0      0      0      0
TACACACCCTTTCAC     YTPFH        0      0      0      0      0      0      1      0      1      0      0      0      0      0      0
TACACGACCCCCTTA     YTTPL        0      0      0      0      0      1      0      0      0      1      0      0      0      0      0
TACAGACCCCTTACA     YRPLT        0      0      0      0      0      0      1      1      0      0      0      0      0      0      0
TACCCCATCCAGCTC     YPIQL        4      2      5      1      2      0      0      0      0      0      2      1      3      2      1
TACCGACCGATTGGT     YRPIG        0      0      0      0      2      0      0      0      0      0      0      0      0      0      0
TACCGCATGCAACGG     YRMQR        2      1      0      3      2      0      0      0      0      0      2      1      1      4      1
TACCTCAACAGATTG     YLNRL        0      0      0      0      0      1      0      0      0      1      0      0      0      0      0
TACCTCACTAGATGG     YLTRW        0      0      0      0      0      0      1      0      0      1      0      0      0      0      0
TACCTCACTAGATTG     YLTRL        0      0      0      0      0      0      1      0      1      0      0      0      0      0      0
TACGAGTTAAATTAC     YELNY        0      0      0      0      0      1      0      0      1      0      0      0      0      0      0
TACTACAACCTTCAT     YYNLH        0      0      0      0      0      1      0      0      1      0      0      0      0      0      0
TACTCACACGTATGA     YSHV*        0      0      0      0      0      0      1      1      0      0      0      0      0      0      0
TACTCACCAGATGTA     YSPDV        0      0      0      0      0      0      0      0      1      1      0      0      0      0      0
TACTCACCCGTTTAC     YSPVY        0      0      0      0      0      2      0      0      0      0      0      0      0      0      0
TACTCACTAGAATGC     YSLEC        0      0      0      0      0      1      1      0      0      0      0      0      0      0      0
TACTCACTAGACTGG     YSLDW        0      0      0      0      0      0      0      0      2      0      0      0      0      0      0
TACTCACTAGTAATG     YSLVM        0      0      0      0      0      0      0      1      0      1      0      0      0      0      0
TACTCACTAGTATGG     YSLVW        0      0      0      0      0      0      0      1      1      0      0      0      0      0      0
TACTTCACAGACTGT     YFTDC        0      0      0      0      0      1      0      0      0      1      0      0      0      0      0
TAGACGAACGTGCTA     *TNVL        2      0      0      1      2      0      0      0      0      0      0      0      0      0      0
TAGACTACGTGCTCA     *TTCS        5      4      2      1      2      0      0      0      0      0      0      0      0      0      0
TAGACTAGCTTTGTA     *TSFV        3      2      1      2      2      0      0      0      0      0      0      0      0      0      0
TAGACTTACCTTCAC     *TYLH        0      0      0      0      0      0      1      1      0      0      0      0      0      0      0
TAGACTTCCTACTCA     *TSYS        1      2      0      1      2      0      0      0      0      0      0      0      0      0      0
TAGAGTTACCTTCAT     *SYLH        0      0      0      0      0      0      1      0      0      1      0      0      0      0      0
TAGCACCTATCCAAC     *HLSN        2      0      2      0      2      0      0      0      0      0      0      0      0      0      0
TAGCCACGACGCACC     *PRRT        0      0      0      0      2      0      0      0      0      0      0      0      0      0      1
TAGCCTTCTACATGC     *PSTC        0      0      0      0      0      1      1      0      0      0      0      0      0      0      0
TAGCGAACCGACTCA     *RTDS        1      0      0      2      2      0      0      0      0      0      0      0      0      0      0
TAGCGACTCTTGTCT     *RLLS        0      2      0      2      2      0      0      0      0      0      0      0      0      0      0
TAGGCAAACCACGAA     *ANHE        1      0      0      2      2      0      0      0      0      0      1      5      1      2      2
TAGGCCACCTTCTCA     *ATFS        2      2      0      0      2      0      0      0      0      0      0      0      0      0      0
TATACAACTATATTC     YTTIF        0      2      0      0      2      0      0      0      0      0      0      0      0      0      0
TATACTATCCAGACC     YTIQT        1      2      1      0      2      0      0      0      0      0      1      2      1      2      1
TATCAGCCCTAAACA     YQP*T        0      0      0      0      0      0      2      0      0      0      0      0      0      0      0
TATTATTACAACCGC     YYYNR        0      0      0      0      0      0      1      1      0      0      0      0      0      0      0
TATTATTACAACGCC     YYYNA        0      0      0      0      0      0      2      0      0      0      0      0      0      0      0
TCAAAGCGACCGTAC     SKRPY        0      0      0      0      0      1      0      1      0      0      0      0      0      0      0
TCAACACGACCGTTA     STRPL        0      0      0      0      0      0      1      1      0      0      0      0      0      0      0
TCAACATATACGTTC     STYTF        0      0      0      0      2      0      0      0      0      0      0      0      0      0      0
TCAATCTACATAATC     SIYII        0      1      0      0      2      0      0      0      0      0      0      0      0      0      0
TCAATTCGCCATTCT     SIRHS        0      0      1      3      2      0      0      0      0      0      0      0      0      0      0
TCACAACGTTGCCTA     SQRCL        0      0      0      0      2      0      0      0      0      0      0      0      0      0      0
TCACAGACCCCTTAC     SQTPY        0      0      0      0      0      0      0      0      1      1      0      0      0      0      0
TCACCAGACCCCTTA     SPDPL        0      0      0      0      0      0      0      1      1      0      0      0      0      0      0
TCACGAAGAGCCTTT     SRRAF        1      1      2      0      2      0      0      0      0      0      0      0      0      0      0
TCACGCCGACTTTTG     SRRLL        1      2      0      1      2      0      0      0      0      0      0      0      0      0      0
TCACTACGAGTCCTT     SLRVL        0      0      0      1      2      0      0      0      0      0      0      0      0      0      0
TCACTACGCAGTTCC     SLRSS        0      0      1      1      2      0      0      0      0      0      0      0      0      0      0
TCACTCAACTTGTCA     SLNLS        0      0      0      0      0      1      0      0      0      1      0      0      0      0      0
TCACTCAGCATCCCC     SLSIP        0      0      0      0      2      0      0      0      0      0      0      0      0      0      0
TCACTTACTAGCCTT     SLTSL        1      0      1      1      2      0      0      0      0      0      0      0      0      0      0
TCACTTCAGATCCCC     SLQIP        6      4      3      2      2      0      0      0      0      0      0      0      0      0      0
TCAGCACAACTAGCC     SAQLA        0      0      0      0      0      2      0      0      0      0      0      0      0      0      0
TCAGCACAACTATGC     SAQLC        0      0      0      0      0      0      1      0      1      0      0      0      0      0      0
TCAGCCCCGTAATTC     SAP*F        0      0      0      0      0      0      1      1      0      0      0      0      0      0      0
TCAGCGACGTCTACG     SATST        2      0      2      1      2      0      0      0      0      0      0      0      0      0      0
TCAGCTACCAACAGA     SATNR        0      0      0      0      0      0      1      0      1      0      0      0      0      0      0
TCAGTAACAACACGA     SVTTR        0      0      0      0      0      0      2      0      0      0      0      0      0      0      0
TCAGTACGAACACTA     SVRTL        0      0      0      0      0      0      1      1      0      0      0      0      0      0      0
TCAGTACTAACATAC     SVLTY        0      0      0      0      0      1      0      0      1      0      0      0      0      0      0
TCAGTCACAACAGAC     SVTTD        0      0      0      0      0      0      1      1      0      0      0      0      0      0      0
TCAGTCACAACTAGC     SVTTS        0      0      0      0      0      1      0      0      0      1      0      0      0      0      0
TCAGTCCTAACATAA     SVLT*        0      0      0      0      0      0      0      1      0      1      0      0      0      0      0
TCAGTCTAACAAGTA     SV*QV        0      0      0      0      0      0      1      0      0      1      0      0      0      0      0
TCATCAGCCTAAACA     SSA*T        0      0      0      0      0      0      0      1      0      1      0      0      0      0      0
TCCAGTGACAACATA     SSDNI        0      0      0      0      0      1      0      0      0      1      0      0      0      0      0
TCCCTCACCTCCACG     SLTST        1      1      2      2      2      0      0      0      0      0      9      8      7      9      5
TCCCTTAAAACCCTC     SLKTL        0      1      0      0      2      0      0      0      0      0      1      2      2      4      2
TCCGAAAGCGACGGC     SESDG        0      0      0      0      0      0      0      1      1      0      0      0      0      0      0
TCCGCTGACAACATA     SADNI        0      0      0      0      0      1      1      0      0      0      0      0      0      0      0
TCCGGACTACCTCGT     SGLPR        0      0      0      0      2      0      0      0      0      0      0      0      0      0      0
TCCGGCGGTCACACA     SGGHT        0      0      0      0      2      0      0      0      0      0     11      7     12      9     16
TCCGGGATTGCAGGC     SGIAG        2      0      1      0      2      0      0      0      0      0      2      3      1      0      1
TCCGTAGCAACAAGA     SVATR        0      0      0      0      0      0      1      0      0      1      0      0      0      0      0
TCCTAGGCCGAATTC     S*AEF        0      0      0      0      0      0      0      2      0      0      0      0      0      0      0
TCGAACAGACCGTAC     SNRPY        0      0      0      0      0      0      1      1      0      0      0      0      0      0      0
TCGAACTCCCTGGTA     SNSLV        0      0      0      0      0      0      0      0      1      1      0      0      0      0      0
TCGAAGCGACCGTAC     SKRPY        0      0      0      0      0      2      0      0      0      0      0      0      0      0      0
TCGACTACAGATCCC     STTDP        1      2      2      0      2      0      0      0      0      0      0      0      0      0      0
TCGACTACTATCATT     STTII        2      3      2      1      2      0      0      0      0      0      0      0      0      0      0
TCGACTTCATATCCC     STSYP        0      0      0      0      2      0      0      0      0      0      0      0      0      0      0
TCGACTTCCTATACC     STSYT        2      2      1      5      2      0      0      0      0      0      0      0      0      0      0
TCGACTTCCTATATC     STSYI        0      0      2      0      2      0      0      0      0      0      0      0      0      0      0
TCGCCGAGCTTTAAT     SPSFN        0      0      0      0      0      0      0      2      0      0      0      0      0      0      0
TCGCGTAACCCAATG     SRNPM        0      0      0      0      2      0      0      0      0      0      0      0      0      0      0
TCGCGTTCCCCAATG     SRSPM        0      2      2      0      2      0      0      0      0      0      0      0      0      0      0
TCGCTACAGAAGTTG     SLQKL        0      0      0      0      0      1      0      0      0      1      0      0      0      0      0
TCGCTACCGAACATA     SLPNI        0      0      0      0      0      0      0      1      0      1      0      0      0      0      0
TCGCTCAGCAGAATG     SLSRM        0      0      0      0      0      1      0      1      0      0      0      0      0      0      0
TCGGCCTCTATTCAT     SASIH        0      1      2      0      2      0      0      0      0      0      0      0      0      0      0
TCGGCTCTAACAATA     SALTI        0      0      0      0      0      0      0      2      0      0      0      0      0      0      0
TCGGTCACAACATAC     SVTTY        0      0      0      0      0      0      1      0      1      0      0      0      0      0      0
TCGTAACACGTTTAG     S*HV*        4      2      1      2      2      0      0      0      0      0      2      1      4      2      3
TCGTAACGAACACTA     S*RTL        0      0      0      0      0      0      0      2      0      0      0      0      0      0      0
TCGTACTAACAGTAC     SY*QY        0      0      0      0      0      0      0      0      0      2      0      0      0      0      0
TCTAACTCACTGGAA     SNSLE        0      0      2      0      2      0      0      0      0      0      8      8     13      8     14
TCTACTATGCCTTCG     STMPS        0      0      1      0      2      0      0      0      0      0      9      4      3      8      6
TCTCACTCGCTGTAT     SHSLY        0      0      0      0      0      1      0      1      0      0      0      0      0      0      0
TCTCTCTCCCTAACA     SLSLT        8      8      5      6      2      0      0      0      0      0      1      2      2      3      2
TCTCTTAAGCCAGTA     SLKPV        0      0      0      2      2      0      0      0      0      0      0      0      0      0      0
TCTGGCTCAACGATA     SGSTI        0      0      0      0      0      0      1      1      0      0      0      0      0      0      0
TGACACAAGTTGACT     *HKLT        1      1      0      1      2      0      0      0      0      0      0      0      0      0      0
TGACTCACTGTAATG     *LTVM        0      0      0      0      0      0      0      0      0      2      0      0      0      0      0
TGACTTACTGTAATG     *LTVM        0      0      0      0      0      1      0      1      0      0      0      0      0      0      0
TGACTTCCCCTACTA     *LPLL        0      1      1      0      2      0      0      0      0      0      0      0      0      0      0
TGAGTCCACTTTTGC     *VHFC        0      1      0      0      2      0      0      0      0      0      0      0      0      0      0
TGAGTTACTATAAGA     *VTIR        0      0      0      0      0      0      0      2      0      0      0      0      0      0      0
TGATTATTACTAAGC     *LLLS        0      0      0      0      0      1      0      0      0      1      0      0      0      0      0
TGCCCTTGCTGTTTT     CPCCF        0      2      1      0      2      0      0      0      0      0      1      6      0      2      0
TGCGAAACGATCATT     CETII        2      2      4      2      2      0      0      0      0      0      0      0      0      0      0
TGCGCCGCACCCCCA     CAAPP        4      5      2      1      2      0      0      0      0      0      5      4      0      4      2
TGCGCTCCGCGGCAC     CAPRH        0      0      0      0      2      0      0      0      0      0     19     20     13     13     25
TGCGGAAACGAGCTA     CGNEL        3      0      2      0      2      0      0      0      0      0      0      0      0      0      0
TGGACTTTACCATAT     WTLPY        0      0      0      0      2      0      0      0      0      0      0      0      0      0      0
TGTGCTCTCCAGTTG     CALQL        1      1      0      1      2      0      0      0      0      0     13     20     17     13     16
TGTTCAATTCTGAAC     CSILN        0      0      0      0      0      0      0      0      1      1      0      0      0      0      0
TTACACACCCGTCCT     LHTRP        0      0      0      0      0      1      0      0      1      0      0      0      0      0      0
TTACACGACCCTTCA     LHDPS        0      0      0      0      0      0      1      1      0      0      0      0      0      0      0
TTACAGACCCATTTA     LQTHL        0      0      0      0      0      0      1      0      1      0      0      0      0      0      0
TTACAGACCCGTTCA     LQTRS        0      0      0      0      0      0      1      1      0      0      0      0      0      0      0
TTACAGACCCTTATC     LQTLI        0      0      0      0      0      0      1      0      0      1      0      0      0      0      0
TTACAGACCCTTTTA     LQTLL        0      0      0      0      0      1      1      0      0      0      0      0      0      0      0
TTACAGACTCCTTTA     LQTPL        0      0      0      0      0      0      0      1      1      0      0      0      0      0      0
TTACAGGCCCCTTTA     LQAPL        0      0      0      0      0      0      0      1      1      0      0      0      0      0      0
TTACAGTACCCTTAA     LQYP*        0      0      0      0      0      0      0      1      0      1      0      0      0      0      0
TTACCACACAGATTG     LPHRL        0      0      0      0      0      0      0      1      1      0      0      0      0      0      0
TTACCAGACCCTTTA     LPDPL        0      0      0      0      0      0      0      1      0      1      0      0      0      0      0
TTACCTACAGACTTG     LPTDL        0      0      0      0      0      0      0      0      1      1      0      0      0      0      0
TTACCTCACAGATGT     LPHRC        0      0      0      0      0      1      0      0      1      0      0      0      0      0      0
TTACCTTACAGATTG     LPYRL        0      0      0      0      0      0      1      0      1      0      0      0      0      0      0
TTACGAGACCCCTTA     LRDPL        0      0      0      0      0      0      0      1      0      1      0      0      0      0      0
TTACGTAAGTGCTAC     LRKCY        0      1      0      1      2      0      0      0      0      0      0      0      0      0      0
TTACGTAAGTGGCTA     LRKWL        4      0      0      1      2      0      0      0      0      0      0      0      0      0      0
TTACGTACTACCTTA     LRTTL        0      0      0      0      0      2      0      0      0      0      0      0      0      0      0
TTACTACTAGAATGC     LLLEC        0      0      0      0      0      0      1      1      0      0      0      0      0      0      0
TTACTAGACCCGTTA     LLDPL        0      0      0      0      0      0      0      2      0      0      0      0      0      0      0
TTACTAGACCCTTCA     LLDPS        0      0      0      0      0      1      1      0      0      0      0      0      0      0      0
TTACTATTACAATGC     LLLQC        0      0      0      0      0      0      1      1      0      0      0      0      0      0      0
TTACTCACAAGATGA     LLTR*        0      0      0      0      0      0      0      0      0      2      0      0      0      0      0
TTACTCACAGATTGA     LLTD*        0      0      0      0      0      0      0      1      0      1      0      0      0      0      0
TTACTCACCAGATGA     LLTR*        0      0      0      0      0      0      0      2      0      0      0      0      0      0      0
TTAGCAGAACCATTA     LAEPL        0      0      0      0      0      0      0      0      1      1      0      0      0      0      0
TTAGCCTCAACGATG     LASTM        0      0      0      0      0      0      1      1      0      0      0      0      0      0      0
TTAGCCTCACACATG     LASHM        0      0      0      0      0      1      1      0      0      0      0      0      0      0      0
TTAGCGAGTCTGAGC     LASLS        1      1      1      2      2      0      0      0      0      0      4      1      1      1      0
TTAGCTACAACGATG     LATTM        0      0      0      0      0      1      1      0      0      0      0      0      0      0      0
TTAGCTCACAACATG     LAHNM        0      0      0      0      0      2      0      0      0      0      0      0      0      0      0
TTAGTAACGTGGCTA     LVTWL        0      0      1      3      2      0      0      0      0      0      0      0      0      0      0
TTAGTAATTGCTAAC     LVIAN        0      0      0      0      0      1      0      0      1      0      0      0      0      0      0
TTAGTCTAACAGTAC     LV*QY        0      0      0      0      0      0      1      0      1      0      0      0      0      0      0
TTAGTTAAGTGGCTA     LVKWL        2      2      7      5      2      0      0      0      0      0      0      0      0      0      0
TTAGTTAGTGGCTAC     LVSGY        4      1      2      2      2      0      0      0      0      0      0      0      0      0      0
TTCACAGACCCCTTA     FTDPL        0      0      0      0      0      0      0      0      0      2      0      0      0      0      0
TTCACCACAGCCGTG     FTTAV        6      2      4      2      2      0      0      0      0      0      1      3      2      0      2
TTCACTCAACATGTA     FTQHV        0      0      0      0      0      0      1      0      0      1      0      0      0      0      0
TTCACTTCCTACAAT     FTSYN        0      0      0      0      0      0      1      1      0      0      0      0      0      0      0
TTCAGTACTAACATA     FSTNI        0      0      0      0      0      0      2      0      0      0      0      0      0      0      0
TTCGACTTTCCTATA     FDFPI        0      1      1      2      2      0      0      0      0      0      0      0      0      0      0
TTCGCTACAACAGTA     FATTV        0      0      0      0      0      0      1      0      0      1      0      0      0      0      0
TTCGCTCACAACATA     FAHNI        0      0      0      0      0      1      1      0      0      0      0      0      0      0      0
TTCGCTCTAACAGTA     FALTV        0      0      0      0      0      0      0      1      1      0      0      0      0      0      0
TTCGCTGCAACATCA     FAATS        0      0      0      0      0      2      0      0      0      0      0      0      0      0      0
TTCGGCACAAACATA     FGTNI        0      0      0      0      0      0      1      1      0      0      0      0      0      0      0
TTCGGCCTCAACATA     FGLNI        0      0      0      0      0      0      0      2      0      0      0      0      0      0      0
TTCGGCTCAAACATG     FGSNM        0      0      0      0      0      1      0      1      0      0      0      0      0      0      0
TTCGGCTCAACAATA     FGSTI        0      0      0      0      0      1      0      1      0      0      0      0      0      0      0
TTCGGCTCAACATCA     FGSTS        0      0      0      0      0      1      0      0      0      1      0      0      0      0      0
TTCGGCTCAGACATA     FGSDI        0      0      0      0      0      2      0      0      0      0      0      0      0      0      0
TTCGTCCTCTATTCC     FVLYS        1      0      0      0      2      0      0      0      0      0      0      0      0      0      0
TTCTCTTCCAACAAT     FSSNN        0      0      0      0      0      0      0      1      0      1      0      0      0      0      0
TTCTCTTCTAACAAT     FSSNN        0      0      0      0      0      0      0      1      1      0      0      0      0      0      0
TTGACACCAACCTTA     LTPTL        0      0      0      0      0      0      1      0      0      1      0      0      0      0      0
TTGACCAAGACCTTA     LTKTL        0      0      0      0      0      0      1      1      0      0      0      0      0      0      0
TTGACCTCACAGATG     LTSQM        0      0      0      0      0      0      0      0      1      1      0      0      0      0      0
TTGACGTCCTAATAC     LTS*Y        0      0      0      0      0      1      1      0      0      0      0      0      0      0      0
TTGACTCCCAACTTA     LTPNL        0      0      0      0      0      0      0      1      1      0      0      0      0      0      0
TTGACTTCTACCTTA     LTSTL        0      0      1      2      2      0      0      0      0      0      0      0      0      0      0
TTGAGGCTCAACATA     LRLNI        0      0      0      0      0      1      0      0      0      1      0      0      0      0      0
TTGGCAGCTTATACG     LAAYT        0      1      4      0      2      0      0      0      0      0      0      5      3      0      2
TTGTAGTCGCCAGGC     L*SPG        1      3      0      1      2      0      0      0      0      0      0      0      0      0      0
TTGTCAATGGCTGTA     LSMAV        0      7      5      2      2      0      0      0      0      0      1      3      7      4      2
TTTCGCGATCCCCTG     FRDPL        6      4      5      5      2      0      0      0      0      0      2      3      1      1      0
TTTCGGTTGCACATC     FRLHI        2      3      3      1      2      0      0      0      0      0      0      0      0      0      0
TTTGACGTTCCTATA     FDVPI        1      1      1      2      2      0      0      0      0      0      0      0      0      0      0
AAAAAGCATGATATA     KKHDI        0      0      0      0      1      0      0      0      0      0      7      5      6      6      8
AAAACAACTGGGACT     KTTGT        2      9      3      2      1      0      0      0      0      0      5      7      6      7      5
AAAATCACCACCGGA     KITTG        0      0      0      1      1      0      0      0      0      0      0      0      0      0      0
AAACACCCTCGCTGT     KHPRC        0      4      2      1      1      0      0      0      0      0     21     11      9     11     15
AAAGACGTATACTCC     KDVYS        0      0      0      1      1      0      0      0      0      0      0      0      1      1      1
AAAGCTGTCCCCGCG     KAVPA        0      0      0      0      1      0      0      0      0      0      9      1      5      3      3
AAAGTCACCGCGGAT     KVTAD        0      0      0      2      1      0      0      0      0      0      0      0      0      0      0
AAATCACCCGCGGAC     KSPAD        0      0      0      1      1      0      0      0      0      0      0      0      0      0      0
AAATCCACCCCCTCG     KSTPS        1      7      2      1      1      0      0      0      0      0     26     24     26     25     31
AACAACAACATGGCG     NNNMA        2      1      4      3      1      0      0      0      0      0      5      2      8      1      1
AACACCAGACTAACG     NTRLT        1      5      1      1      1      0      0      0      0      0      5      3      4      3      5
AACACCCCATTGTAA     NTPL*        0      1      5      1      1      0      0      0      0      0      0      0      0      1      0
AACACTATACAGTCT     NTIQS        4      6      5      4      1      0      0      0      0      0      2      3      7      9      6
AACACTATTTGAACA     NTI*T        0      0      1      0      1      0      0      0      0      0      0      0      0      0      0
AACCACACACCGATC     NHTPI        0      0      0      0      0      0      1      0      0      0      4      6     11      6     10
AACGACCCATTGTAA     NDPL*        1      0      0      0      1      0      0      0      0      0      0      0      0      0      0
AACTAATACCGTATC     N*YRI        1      0      0      0      1      0      0      0      0      0      0      0      0      0      0
AACTTAATACCTACC     NLIPT        0      0      1      0      1      0      0      0      0      0      1      0      0      0      0
AACTTTACTACCTAC     NFTTY        3      0      1      1      1      0      0      0      0      0      0      0      0      0      0
AACTTTACTCCTACC     NFTPT        3      1      3      6      1      0      0      0      0      0      0      0      0      0      0
AACTTTTACGACGCA     NFYDA        1      0      1      3      1      0      0      0      0      0      0      0      0      0      0
AAGAGCACACATACA     KSTHT        1      0      3      1      1      0      0      0      0      0     13     19      7     16     20
AAGCCACCGTCTCAC     KPPSH        3      1      0      1      1      0      0      0      0      0      0      0      0      0      0
AAGCCCACCTCTTAC     KPTSY        2      0      0      0      1      0      0      0      0      0      0      0      0      0      0
AAGCTATTGTTCATC     KLLFI        1      0      0      0      1      0      0      0      0      0      0      0      0      0      0
AAGGACTCGTCCGAT     KDSSD        0      0      2      0      1      0      0      0      0      0      0      0      0      0      0
AAGGCGGACCTAACA     KADLT        1      3      1      0      1      0      0      0      0      0     20     13     17     10     10
AAGGCTACTATGCGA     KATMR        1      0      2      0      1      0      0      0      0      0      3      2      1      1      2
AAGTGAACCTGCGGG     K*TCG        0      0      0      0      1      0      0      0      0      0      6      5      2      3      8
AAGTTCCCGGCAGTA     KFPAV        0      0      0      0      0      1      0      0      0      0     15     22     11     15      9
AAGTTCCTCGACGTA     KFLDV        2      2      2      2      1      0      0      0      0      0      0      0      0      0      0
AATACGCTATCTCGC     NTLSR        0      1      6      0      1      0      0      0      0      0      0      0      0      0      0
AATAGTAACAGTCAA     NSNSQ        1      0      0      0      1      0      0      0      0      0      0      0      0      0      0
AATAGTGCTACTATA     NSATI        0      0      1      1      1      0      0      0      0      0      0      0      0      0      0
AATATGCTACCTATA     NMLPI        0      0      2      0      1      0      0      0      0      0      0      0      0      0      0
AATATGCTACTATAT     NMLLY        0      1      1      0      1      0      0      0      0      0      0      0      0      0      0
AATCAGCACACGGAT     NQHTD        0      0      0      0      1      0      0      0      0      0      0      0      0      0      1
AATCATGCTACTATA     NHATI        0      0      1      0      1      0      0      0      0      0      0      0      0      0      0
AATCGTAACAGTCAA     NRNSQ        0      0      1      1      1      0      0      0      0      0      0      0      0      0      0
AATCGTAACGAGTCA     NRNES        0      1      0      1      1      0      0      0      0      0      0      0      0      0      0
AATGCGAGTTTACGC     NASLR        0      1      0      0      1      0      0      0      0      0      0      0      0      0      0
AATGTCACCCGCGGT     NVTRG        1      0      0      0      1      0      0      0      0      0      0      0      0      0      0
AATTAATACCGTACC     N*YRT        0      3      1      0      1      0      0      0      0      0      0      0      0      0      0
AATTAATCCCGTACC     N*SRT        1      2      1      2      1      0      0      0      0      0      0      0      0      0      0
AATTAATCCGTAACC     N*SVT        1      0      0      0      1      0      0      0      0      0      0      0      0      0      0
AATTAATGCCCTACC     N*CPT        0      2      0      4      1      0      0      0      0      0      0      0      0      0      0
AATTACTCCTTGTAC     NYSLY        0      0      1      0      1      0      0      0      0      0      0      0      0      0      0
AATTCTAACGTCACC     NSNVT        0      0      0      1      1      0      0      0      0      0      0      0      0      0      0
AATTTAACTCCTACC     NLTPT        0      0      0      2      1      0      0      0      0      0      0      0      0      0      0
AATTTAATCCCTCAC     NLIPH        0      0      1      0      1      0      0      0      0      0      0      0      0      0      1
AATTTATCCCTACCC     NLSLP        0      3      3      1      1      0      0      0      0      0      0      0      0      0      0
AATTTGCGCTATCAT     NLRYH        0      0      0      1      1      0      0      0      0      0      0      0      0      0      0
AATTTGTACAGTCAA     NLYSQ        3      1      0      0      1      0      0      0      0      0      0      0      0      0      0
AATTTTGCGCCATAC     NFAPY        2      3      0      1      1      0      0      0      0      0      0      0      0      0      0
AATTTTGCGCCTATA     NFAPI        1      2      0      0      1      0      0      0      0      0      0      0      0      0      0
ACAAACAGTCGGCAT     TNSRH        0      0      1      0      1      0      0      0      0      0      6      3     10     10      6
ACAACGCGTCAGTCC     TTRQS        0      1      0      0      1      0      0      0      0      0      0      0      0      0      0
ACAACGGACCTACTC     TTDLL        3      4      6      1      1      0      0      0      0      0     14     19     16     25     28
ACAACTTTGAGTAAC     TTLSN        0      1      2      2      1      0      0      0      0      0     17     22     14     21     21
ACAAGCCAACGAATA     TSQRI        1      1      1      0      1      0      0      0      0      0     11     12     11     10     13
ACAATACAACATTCT     TIQHS        0      0      0      0      1      0      0      0      0      0      1      6      8      5     11
ACACACACATTAGCA     THTLA        2      0      1      1      1      0      0      0      0      0     11     11     13      8     14
ACACCTCCAGACTCG     TPPDS        0      1      0      0      1      0      0      0      0      0      8      4      7      6      1
ACACTATACTAGTCT     TLY*S        0      0      0      0      1      0      0      0      0      0      0      0      0      0      1
ACAGCTTTACTAAGA     TALLR        1      0      1      0      1      0      0      0      0      0      4      2      2      2      0
ACAGTTGGACCTGTC     TVGPV        2      1      0      1      1      0      0      0      0      0      0      0      0      0      1
ACATACATACTGAGC     TYILS        0      1      1      0      1      0      0      0      0      0      0      1      0      0      0
ACATATACGATCCCG     TYTIP        0      0      2      0      1      0      0      0      0      0      9     10     11     11      9
ACATATAGTCGACTG     TYSRL        3      1      0      1      1      0      0      0      0      0      0      0      0      0      0
ACATATCATACTGAG     TYHTE        5      3      1      3      1      0      0      0      0      0      0      0      0      0      0
ACATCTACAGCCCGC     TSTAR        3      2      3      3      1      0      0      0      0      0      7     17     11     12     10
ACATTCCGGACTGTC     TFRTV        0      1      0      0      1      0      0      0      0      0      0      0      0      0      0
ACATTCGGACCTGTC     TFGPV        2      1      1      0      1      0      0      0      0      0      0      0      0      0      0
ACATTGGACCTGATC     TLDLI        0      1      0      0      1      0      0      0      0      0      0      0      0      0      0
ACATTGGACCTGTCC     TLDLS        2      5      1      2      1      0      0      0      0      0      0      0      0      0      0
ACCAAAACTAAATCC     TKTKS        0      0      0      0      1      0      0      0      0      0     12      8     13      9     22
ACCACACCTCTGGCC     TTPLA        0      1      0      0      1      0      0      0      0      0      2      4      3      3      1
ACCACACGACGGTTG     TTRRL        2      0      3      0      1      0      0      0      0      0      1      1      0      0      0
ACCATATCTCCCAGC     TISPS        0      1      0      0      1      0      0      0      0      0      0      2      3      0      4
ACCATCACTCATACT     TITHT        2      2      0      2      1      0      0      0      0      0      3      5      6      1      6
ACCCAGACCGATACA     TQTDT        3      1      3      0      1      0      0      0      0      0      4      3      6      7      7
ACCCTCGCCCCGTCA     TLAPS        0      0      0      0      1      0      0      0      0      0      1      4      4     11      1
ACCCTGGATGTAAGT     TLDVS        0      1      1      0      1      0      0      0      0      0      4      3      2      2      7
ACCGACAATACCTAC     TDNTY        0      0      0      0      0      0      1      0      0      0      0      1      0      0      0
ACCGAGCGCCACGCA     TERHA        0      0      0      0      1      0      0      0      0      0      5      6      3      3      8
ACCGCACTACTATCA     TALLS        0      1      2      2      1      0      0      0      0      0      0      0      0      0      0
ACCGCACTCTAGTCA     TAL*S        0      0      1      0      1      0      0      0      0      0      0      0      0      0      0
ACCGCCACTCTATCT     TATLS        0      1      0      0      1      0      0      0      0      0      0      0      0      0      0
ACCGCCGATCCATCG     TADPS        1      3      0      1      1      0      0      0      0      0      5      7      6      5      8
ACCGGAATACTAATC     TGILI        0      2      0      0      1      0      0      0      0      0      5      3     10      9      7
ACCTACACCTACATC     TYTYI        1      0      0      0      1      0      0      0      0      0      0      0      0      0      0
ACCTACTACTCCTTC     TYYSF        0      0      1      0      1      0      0      0      0      0      0      0      0      0      0
ACCTCGCGCGCGCCC     TSRAP        5     12      5      5      1      0      0      0      0      0      6      9      4      9      7
ACCTCTGTTGCCCTC     TSVAL        2      3      4      2      1      0      0      0      0      0      3      8      4      8      7
ACCTTATCCCTTCAC     TLSLH        0      0      1      0      1      0      0      0      0      0      0      0      0      0      0
ACGAACAGTGTCCTT     TNSVL        1      1      1      1      1      0      0      0      0      0      0      0      0      0      0
ACGAACAGTTTGTCT     TNSLS        0      0      0      1      1      0      0      0      0      0      0      0      0      0      0
ACGACATACTACCAG     TTYYQ        0      1      0      0      1      0      0      0      0      0      0      1      0      0      0
ACGACATCACTACAG     TTSLQ        2      0      0      1      1      0      0      0      0      0      0      0      0      1      0
ACGACCACTCTTACA     TTTLT        1      0      0      0      1      0      0      0      0      0      7      5      9      6      7
ACGACTTACCTCAAC     TTYLN        0      0      0      0      0      0      0      0      0      1      0      0      0      0      1
ACGATACACTATATC     TIHYI        3      3      1      0      1      0      0      0      0      0      0      0      0      0      0
ACGATCATACTACAG     TIILQ        2      2      1      0      1      0      0      0      0      0      0      0      0      0      0
ACGATCCACTAGATC     TIH*I        0      1      0      0      1      0      0      0      0      0      0      0      0      0      0
ACGATTCCATACGTC     TIPYV        0      0      1      0      1      0      0      0      0      0      0      0      0      0      0
ACGCCCCTCTTAAAC     TPLLN        0      0      0      0      1      0      0      0      0      0      2      5      0      1      2
ACGCCCCTTCCATGA     TPLP*        1      0      0      0      1      0      0      0      0      0      1      0      1      0      0
ACGCGTACCGCGGAT     TRTAD        0      0      0      1      1      0      0      0      0      0      0      0      0      0      0
ACGCTAACATCGATT     TLTSI        0      0      2      0      1      0      0      0      0      0      3      4      1      4      3
ACGCTCTCACCATAT     TLSPY        0      0      0      0      1      0      0      0      0      0      6      8      5      6      5
ACGGACCTGGCGACC     TDLAT        0      0      0      2      1      0      0      0      0      0      0      0      0      0      0
ACGGCAGATTATAAC     TADYN        0      1      1      0      1      0      0      0      0      0      6     13      8      8      8
ACGGTATACCTGGTA     TVYLV        0      0      1      0      1      0      0      0      0      0      0      0      0      0      0
ACGGTCCGCGCCCGA     TVRAR        0      1      1      1      1      0      0      0      0      0      6      4      5      9      0
ACGTAACAGTGTCTC     T*QCL        0      1      1      1      1      0      0      0      0      0      0      0      0      0      0
ACGTAACCAGTGTCT     T*PVS        2      0      0      1      1      0      0      0      0      0      0      0      0      0      0
ACGTACAGCTGTCTC     TYSCL        2      0      0      1      1      0      0      0      0      0      0      0      0      0      0
ACGTACGTGAAAATT     TYVKI        0      0      0      0      0      0      0      0      1      0     11      7      4      9      9
ACGTAGTACGTCATG     T*YVM        1      0      0      1      1      0      0      0      0      0      0      0      0      0      0
ACGTATGGTCGACTG     TYGRL        1      0      0      0      1      0      0      0      0      0      0      0      0      0      0
ACGTCATACTTACAG     TSYLQ        1      1      0      0      1      0      0      0      0      0      0      0      0      0      0
ACGTGATGTGTCATG     T*CVM        0      0      0      1      1      0      0      0      0      0      0      0      0      0      0
ACGTGTAGAAGCCTC     TCRSL        0      0      0      0      1      0      0      0      0      0      5      6      4      7      6
ACGTTAAATCCTACC     TLNPT        1      2      0      0      1      0      0      0      0      0      0      0      0      0      0
ACGTTCACCGCGTCC     TFTAS        3      4      0      1      0      0      0      0      1      0      5      8      8      2      9
ACTACCCTGCTAGTC     TTLLV        1      4      4      3      1      0      0      0      0      0      4     11     13      4      6
ACTACTATAAGAACC     TTIRT        1      0      0      0      1      0      0      0      0      0     11     25     29     23     37
ACTAGCTCCACCGCA     TSSTA        0      0      0      0      1      0      0      0      0      0     15      9     15     10      7
ACTAGTTATCAGGTT     TSYQV        0      0      0      1      0      0      0      1      0      0      0      0      0      0      0
ACTATCTACGTCAAG     TIYVK        0      0      0      1      1      0      0      0      0      0      0      0      0      0      0
ACTATTATTGGCATC     TIIGI        0      1      0      0      1      0      0      0      0      0      0      0      0      0      0
ACTCTCGCATTTGTG     TLAFV        0      0      0      0      1      0      0      0      0      0      8      8      4      4      8
ACTCTTCCAGCGGTA     TLPAV        1      3      1      2      1      0      0      0      0      0      6      1      8      4      3
ACTGCCGACTAGTCT     TAD*S        1      0      0      0      1      0      0      0      0      0      0      0      0      0      0
ACTGCGCCTGGCCCG     TAPGP        0      0      0      0      0      0      1      0      0      0      1      1      2      0      0
ACTGCTCCCAGGGCG     TAPRA        0      0      0      0      0      0      1      0      0      0      6     11     12      8     12
ACTTAATCCTCATCC     T*SSS        1      0      0      0      1      0      0      0      0      0      0      0      0      0      0
ACTTACCTCCTCACC     TYLLT        0      2      1      1      1      0      0      0      0      0      0      0      0      0      0
ACTTATTCCCGCTGG     TYSRW        0      0      0      0      1      0      0      0      0      0      6      4      6      0      2
ACTTCACTCTTATCT     TSLLS        0      0      2      2      1      0      0      0      0      0      6      3      4      3      4
ACTTCCTAACCACAC     TS*PH        0      0      1      0      1      0      0      0      0      0      0      0      0      0      0
ACTTCTCCACTCTTA     TSPLL        0      0      0      0      1      0      0      0      0      0      8     15     12     11     14
AGAACCGACATACAC     RTDIH        0      1      1      0      1      0      0      0      0      0      0      0      0      0      0
AGAACCGACCATACA     RTDHT        1      1      0      0      1      0      0      0      0      0      0      0      0      0      0
AGAATCACTATACCT     RITIP        1      2      4      1      1      0      0      0      0      0      5     15     10     16     10
AGACCACCCTCTCAA     RPPSQ        0      0      0      1      1      0      0      0      0      0      0      0      0      0      0
AGACCACCTGCCTCA     RPPAS        1      0      0      0      1      0      0      0      0      0      0      0      0      0      0
AGACCGACACTACAC     RPTLH        0      0      0      1      1      0      0      0      0      0      0      0      0      0      0
AGACCGACATAACCA     RPT*P        1      0      0      0      1      0      0      0      0      0      0      0      0      0      0
AGACCGACTACTACA     RPTTT        2      0      0      0      1      0      0      0      0      0      0      0      0      0      0
AGACGTAACCTAGCT     RRNLA        0      1      0      0      1      0      0      0      0      0      0      0      0      0      0
AGACTCGCATGATCC     RLA*S        1      0      1      0      1      0      0      0      0      0      0      0      0      0      0
AGATACGCACATTCC     RYAHS        0      6      2      1      1      0      0      0      0      0      7      8      4      5      6
AGATCACGTCCAGGA     RSRPG        0      0      0      0      1      0      0      0      0      0      0      0      0      0      1
AGCACATTCCCCAAG     STFPK        0      4      0      0      1      0      0      0      0      0     13     26     21     27     15
AGCACCGTACGTCAC     STVRH        0      0      0      1      1      0      0      0      0      0      0      0      0      0      0
AGCATCGCGAGCACC     SIAST        2      2      0      0      1      0      0      0      0      0      3      7      7      3      6
AGCCACACGTCATTC     SHTSF        1      0      0      0      1      0      0      0      0      0      0      0      0      0      0
AGCCACCCCGTCTCA     SHPVS        0      2      0      0      1      0      0      0      0      0      0      0      0      0      0
AGCCACCCGTCTCAC     SHPSH        0      2      3      0      1      0      0      0      0      0      0      0      0      0      0
AGCCACCGTCTCCAT     SHRLH        3      6      7      1      1      0      0      0      0      0      0      0      0      0      0
AGCCACCGTGCGTCA     SHRAS        1      1      1      1      1      0      0      0      0      0      0      0      0      0      0
AGCCACGATCCATCC     SHDPS        0      0      0      1      1      0      0      0      0      0      0      0      0      0      0
AGCCAGTACACCATG     SQYTM        0      0      0      0      1      0      0      0      0      0      1      0      0      0      0
AGCCATACATTCGCC     SHTFA        0      1      1      1      1      0      0      0      0      0      2      1      1      1      2
AGCCCAACCACGTCA     SPTTS        1      0      0      0      1      0      0      0      0      0      0      0      0      0      0
AGCCCACGTCTCCAT     SPRLH        2      4      2      1      1      0      0      0      0      0      0      0      0      0      0
AGCCCCTACTTACGG     SPYLR        0      0      0      1      1      0      0      0      0      0      0      0      0      0      0
AGCCCGACTCTTACC     SPTLT        0      3      2      1      1      0      0      0      0      0      0      0      0      0      0
AGCCCGCTCGTTACC     SPLVT        1      0      0      0      1      0      0      0      0      0      0      0      0      0      0
AGCCCGCTCTACCCC     SPLYP        0      0      0      0      1      0      0      0      0      0      0      0      0      0      1
AGCCCTACTACCGTA     SPTTV        0      0      1      0      1      0      0      0      0      0      0      0      0      0      0
AGCCCTACTACCTCA     SPTTS        0      1      1      0      1      0      0      0      0      0      0      0      0      0      0
AGCCGAAACCGTCTA     SRNRL        1      0      0      0      1      0      0      0      0      0      0      0      0      0      0
AGCCGAACGTCTTAC     SRTSY        1      0      1      0      1      0      0      0      0      0      0      0      0      0      0
AGCCGCTCACATCCG     SRSHP        0      0      0      0      1      0      0      0      0      0     10      6      8     18     13
AGCCGCTCTCATCCC     SRSHP        0      1      0      0      1      0      0      0      0      0      0      0      0      0      0
AGCCGGAACTCTTAC     SRNSY        1      0      0      0      1      0      0      0      0      0      0      0      0      0      0
AGCCTACCGTACTCA     SLPYS        4      3      2      1      1      0      0      0      0      0      0      0      0      0      0
AGCGACGTACCGTCA     SDVPS        0      1      0      0      1      0      0      0      0      0      0      0      0      0      0
AGCGACGTCCTCATC     SDVLI        0      0      0      1      1      0      0      0      0      0      0      0      0      0      0
AGCGACTCTTGTCAT     SDSCH        1      1      1      5      1      0      0      0      0      0      0      0      0      0      0
AGCGTACCGTCTCAC     SVPSH        0      1      0      0      1      0      0      0      0      0      0      0      0      0      0
AGCGTACGTACTCAT     SVRTH        1      0      1      1      1      0      0      0      0      0      0      0      0      0      0
AGCGTTCTACTGAGT     SVLLS        0      1      0      1      1      0      0      0      0      0      0      0      1      0      0
AGCGTTGCTCTGAGT     SVALS        0      0      1      0      1      0      0      0      0      0      0      0      0      0      0
AGCTACACCAGTGGT     SYTSG        1      3      3      1      1      0      0      0      0      0      0      0      0      0      0
AGCTACCGTCGTCAC     SYRRH        1      1      1      1      1      0      0      0      0      0      0      0      0      0      0
AGCTACTCCAGTGGT     SYSSG        0      1      0      1      1      0      0      0      0      0      0      0      0      0      0
AGCTAGAACGTCAAG     S*NVK        1      1      0      0      1      0      0      0      0      0      0      0      0      0      0
AGCTAGAACTCCAAG     S*NSK        1      1      0      1      1      0      0      0      0      0      0      0      0      0      1
AGCTAGACGTCGAAG     S*TSK        1      0      1      0      1      0      0      0      0      0      0      0      0      0      0
AGCTAGACGTCGGAG     S*TSE        0      0      0      1      1      0      0      0      0      0      0      0      0      0      0
AGCTAGACTCCAGTG     S*TPV        0      0      1      0      1      0      0      0      0      0      0      0      0      0      0
AGCTAGGTCAACATT     S*VNI        0      0      0      0      0      1      0      0      0      0      0      0      0      1      0
AGCTCAGAACTCAGC     SSELS        0      0      0      1      1      0      0      0      0      0      0      0      0      0      0
AGCTCCGTTCGCACC     SSVRT        1      0      0      0      1      0      0      0      0      0      0      0      0      0      0
AGCTTCTACTTGAGT     SFYLS        0      1      0      0      1      0      0      0      0      0      0      0      0      0      0
AGCTTCTTCTCGAGT     SFFSS        0      2      1      0      1      0      0      0      0      0      0      1      0      0      0
AGCTTCTTCTGAGTC     SFF*V        0      0      1      0      1      0      0      0      0      0      0      0      0      0      0
AGCTTGCTACTGAGT     SLLLS        0      2      1      0      1      0      0      0      0      0      0      0      0      0      0
AGGCCCCCACACACA     RPPHT        0      0      0      0      0      0      0      0      0      1      0      1      0      0      0
AGGTAACTTTATCAC     R*LYH        0      0      1      0      0      0      0      0      0      1      0      0      0      0      0
AGGTATACCTGGTAC     RYTWY        0      1      0      1      1      0      0      0      0      0      0      0      0      0      0
AGGTATACCTGGTCA     RYTWS        0      0      0      1      1      0      0      0      0      0      0      0      0      0      0
AGTAACGTGCGACCC     SNVRP        3      1      2      1      1      0      0      0      0      0      0      0      0      0      0
AGTACATTCAACATA     STFNI        0      0      0      0      1      0      0      0      0      0      7      5      7      6      4
AGTACCTTTATCAAC     STFIN        0      0      0      1      0      0      0      0      1      0      0      0      0      0      0
AGTCCAAATAAGGAT     SPNKD        0      0      0      0      0      0      0      0      0      1     17     17     21     22     31
AGTCCCCTCAAAATT     SPLKI        0      2      0      1      1      0      0      0      0      0      5      3      2      3      6
AGTCCGAGAAATAAG     SPRNK        0      1      0      1      1      0      0      0      0      0      1      0      0      0      0
AGTCCTTGGCGACCC     SPWRP        0      0      1      0      1      0      0      0      0      0      0      0      0      0      0
AGTGCTCTTACCACC     SALTT        1      1      1      0      0      0      0      0      1      0     11     12      7     10     16
AGTTAAACTACCTAC     S*TTY        2      0      0      0      1      0      0      0      0      0      0      0      0      0      0
ATAACTCCATCTCGA     ITPSR        1      0      1      0      1      0      0      0      0      0      0      0      0      0      0
ATAAGCGACAAATTA     ISDKL        0      0      1      1      1      0      0      0      0      0      4      5      7     12      6
ATAATCTTCCACTCA     IIFHS        0      0      0      1      1      0      0      0      0      0      4      7      5      7      6
ATACAGCTACTCTCG     IQLLS        0      1      0      0      1      0      0      0      0      0      0      0      0      0      0
ATACCAACCTGGGTC     IPTWV        1      0      0      0      1      0      0      0      0      0      0      0      0      0      0
ATACCAACTTCTACG     IPTST        2      3      1      1      1      0      0      0      0      0      0      0      0      0      0
ATACCCAGTCGTACG     IPSRT        1      0      0      0      1      0      0      0      0      0      0      0      0      0      0
ATACGCTACTCTACG     IRYST        0      0      0      1      1      0      0      0      0      0      0      0      0      0      0
ATACGCTATCTACGC     IRYLR        0      1      1      1      1      0      0      0      0      0      0      0      0      0      0
ATACTCCCACTCCCG     ILPLP        0      0      0      0      1      0      0      0      0      0      3      7      8      4      9
ATAGACTACCGTACT     IDYRT        2      0      0      0      1      0      0      0      0      0      0      0      0      0      0
ATAGCTCGAAAGTGG     IARKW        0      0      0      1      1      0      0      0      0      0      0      0      0      0      0
ATCACCACCAGTGAC     ITTSD        0      0      1      0      1      0      0      0      0      0      0      0      0      0      0
ATCACGCTATCTCCG     ITLSP        0      0      0      1      1      0      0      0      0      0      0      0      0      0      0
ATCACGTTACGTACT     ITLRT        0      1      0      0      1      0      0      0      0      0      0      0      0      0      0
ATCATCCAATCTCGA     IIQSR        0      0      1      0      1      0      0      0      0      0      0      0      0      0      0
ATCCCAGACCGACTA     IPDRL        0      1      2      0      1      0      0      0      0      0     15     18     12     23     16
ATCCGCACTATCTCT     IRTIS        0      0      1      0      1      0      0      0      0      0      0      0      0      0      0
ATCGAGGTACGTACT     IEVRT        0      0      0      1      1      0      0      0      0      0      0      0      0      0      0
ATCGCCACGTGACGT     IAT*R        0      0      0      1      1      0      0      0      0      0      0      0      0      0      0
ATCGCTGCGTCGAGC     IAASS        0      0      0      0      1      0      0      0      0      0      1      0      0      0      0
ATCTCCCCGTCCGGA     ISPSG        0      0      0      0      1      0      0      0      0      0      3      5      8      6     10
ATCTGCACCCCGTGC     ICTPC        1      0      0      0      1      0      0      0      0      0      0      0      0      0      0
ATGACCTGCTCTGGG     MTCSG        0      1      0      0      1      0      0      0      0      0      2      2      4      3      3
ATGAGCGACGCATCA     MSDAS        0      0      0      0      0      0      0      0      0      1      0      1      0      0      0
ATGCCAATCCCGCGA     MPIPR        0      0      1      0      0      0      0      1      0      0     35     25     30     40     30
ATGCTAGCAGCCAAA     MLAAK        3      1      1      0      1      0      0      0      0      0      4      4      5      9      4
ATGCTCACCGGTGGT     MLTGG        1      1      1      0      1      0      0      0      0      0      0      0      0      0      0
ATGCTGACCAGTGCG     MLTSA        0      1      0      0      1      0      0      0      0      0      1      1      3      3      4
ATGGTCTACCGTGAT     MVYRD        1      0      1      0      1      0      0      0      0      0      0      0      0      0      0
ATGTACACCCGTGGT     MYTRG        1      0      1      1      1      0      0      0      0      0      0      0      0      0      0
ATGTCAATCCCAGCT     MSIPA        0      0      3      0      1      0      0      0      0      0      9      5     11      8     14
ATGTCACCAAGTGGT     MSPSG        0      0      2      0      1      0      0      0      0      0      0      0      0      0      0
ATGTCACCAGCTGGT     MSPAG        2      6      0      1      1      0      0      0      0      0      0      0      0      0      0
ATGTCACCAGGTGGT     MSPGG        4      1      3      3      1      0      0      0      0      0      0      0      0      0      0
ATGTCACCCCGTGGT     MSPRG        0      2      2      0      1      0      0      0      0      0      0      0      0      0      0
ATGTCACCCGCTGGT     MSPAG        0      0      0      1      1      0      0      0      0      0      0      0      0      0      0
ATGTCACCCGGTGTC     MSPGV        0      1      1      0      1      0      0      0      0      0      0      0      0      0      0
ATGTCACCCGTGGAT     MSPVD        0      2      1      0      1      0      0      0      0      0      0      0      0      0      0
ATGTCACCCGTGGTC     MSPVV        2      2      3      1      1      0      0      0      0      0      0      0      0      0      0
ATGTCACCGCTGACT     MSPLT        0      1      2      1      1      0      0      0      0      0      0      0      0      0      0
ATGTCACCGGCTGGT     MSPAG        0      0      1      0      1      0      0      0      0      0      0      0      0      0      0
ATGTCACCGGTGGTC     MSPVV        2      1      1      0      1      0      0      0      0      0      0      0      0      0      1
ATGTCACCGTGGCAT     MSPWH        0      1      2      2      1      0      0      0      0      0      0      0      0      0      0
ATGTCACCTGCTGTC     MSPAV        1      0      0      0      1      0      0      0      0      0      0      0      0      0      0
ATGTCATCAGATAGT     MSSDS        1      2      0      1      1      0      0      0      0      0      6     12     12     13      9
ATGTTTCACCCGTGT     MFHPC        0      1      2      1      1      0      0      0      0      0      0      0      0      0      0
ATTAACTCCCTACCC     INSLP        0      0      0      1      1      0      0      0      0      0      0      0      0      0      0
ATTAATACCTCATCC     INTSS        1      0      0      0      1      0      0      0      0      0      0      0      0      0      0
ATTAATTACCTCACC     INYLT        0      0      0      2      1      0      0      0      0      0      0      0      0      0      0
ATTACTCAGCTCGAC     ITQLD        3      3      4      5      1      0      0      0      0      0     20     11     18     18     18
ATTCACGAACTAGCG     IHELA        1      1      2      2      1      0      0      0      0      0      0      0      0      0      1
ATTCCGTTGCGACCC     IPLRP        0      0      2      0      1      0      0      0      0      0      0      0      0      0      0
ATTCGTGCGACCCCC     IRATP        1      0      0      0      1      0      0      0      0      0      0      0      0      0      0
ATTGACGGCTTAGCC     IDGLA        1      0      0      0      1      0      0      0      0      0      3      5      2      6      4
ATTGATTCCCAGTCT     IDSQS        1      0      1      0      1      0      0      0      0      0      0      0      0      0      0
ATTGATTCCCATCTC     IDSHL        1      0      0      0      1      0      0      0      0      0      0      1      0      0      0
ATTGTAAGCATGACC     IVSMT        0      0      2      0      1      0      0      0      0      0      0      2      0      0      0
ATTTCCGGTACGGAG     ISGTE        0      0      2      0      1      0      0      0      0      0      0      0      0      0      0
ATTTCCTTGCGACCC     ISLRP        0      1      0      0      1      0      0      0      0      0      0      0      0      0      0
ATTTCGTTGCGCACC     ISLRT        0      1      0      0      1      0      0      0      0      0      0      0      0      0      0
ATTTTCGAACAACCC     IFEQP        3      5      4      2      1      0      0      0      0      0     16     11     21     15     23
CAAACCAGACGACTA     QTRRL        0      0      0      0      1      0      0      0      0      0      4      4      9      5      4
CAAACCCTAGGACTT     QTLGL        0      0      0      0      1      0      0      0      0      0      3      3      2      4      5
CAAACTAATATTCCT     QTNIP        1      1      3      0      1      0      0      0      0      0     14     10     17     13     14
CAACCATCCAGGCTC     QPSRL        0      0      0      0      0      0      0      0      1      0     12     13     17     12     14
CAACGACCACTTTTG     QRPLL        1      0      1      1      1      0      0      0      0      0      0      0      0      0      0
CAACGCCACTTTTGA     QRHF*        0      1      0      0      1      0      0      0      0      0      0      0      0      0      0
CAACGCCCTTTGTTG     QRPLL        0      0      0      0      0      0      0      1      0      0     12     11     16     21      7
CAACTCACTGACTTC     QLTDF        0      0      0      0      0      0      0      1      0      0      0      0      1      0      0
CAAGCAATTTTGATC     QAILI        0      0      1      0      1      0      0      0      0      0      0      0      0      0      0
CAAGCCACCTTTTTG     QATFL        1      4      4      1      1      0      0      0      0      0      0      0      0      0      0
CAAGCCACTTTTGCT     QATFA        0      2      2      0      1      0      0      0      0      0      0      0      0      0      0
CAAGCCGACTTTTGT     QADFC        1      0      0      0      1      0      0      0      0      0      0      0      0      0      0
CAAGTCCACTTTGCT     QVHFA        1      0      0      0      1      0      0      0      0      0      0      0      0      0      0
CAAGTCCACTTTGTA     QVHFV        1      3      1      1      1      0      0      0      0      0      0      0      0      0      0
CAAGTCCCACTTTTG     QVPLL        2      0      1      0      1      0      0      0      0      0      0      0      0      0      0
CAATACACTATATCC     QYTIS        1      0      0      0      1      0      0      0      0      0      0      0      0      0      0
CAATACCACTATATC     QYHYI        0      2      0      1      1      0      0      0      0      0      0      0      0      0      0
CAATACCGCAGTATC     QYRSI        0      0      0      1      1      0      0      0      0      0      0      0      0      0      0
CAATACGACTCTACC     QYDST        1      0      0      0      1      0      0      0      0      0      0      0      0      0      0
CAATCACAGCTAACC     QSQLT        0      1      0      0      1      0      0      0      0      0      0      0      0      0      0
CAATCACGGTATCGC     QSRYR        1      0      1      0      1      0      0      0      0      0      0      0      0      0      0
CAATCACTACATAAC     QSLHN        1      1      0      0      0      1      0      0      0      0      0      0      0      0      0
CAATCCGTACATAAC     QSVHN        0      1      0      0      1      0      0      0      0      0      0      0      0      0      0
CAATCGACTGCTACC     QSTAT        1      0      0      0      1      0      0      0      0      0      0      0      0      0      0
CAATCGCTCTGCATC     QSLCI        0      0      0      1      1      0      0      0      0      0      0      0      0      0      0
CAATGACTGCTATCC     Q*LLS        0      0      1      0      1      0      0      0      0      0      0      0      0      0      0
CAATGTCTGCTGCAT     QCLLH        0      0      1      0      1      0      0      0      0      0      0      0      0      0      0
CAATTACACACCGCG     QLHTA        0      4      0      2      1      0      0      0      0      0      6      9      6      7      9
CACAACGAGCCTTTC     HNEPF        0      1      0      0      1      0      0      0      0      0      0      0      0      0      0
CACAACGTAGCCTTT     HNVAF        0      0      0      0      1      0      0      0      0      0      1      1      0      0      0
CACAAGAGCCCTTTC     HKSPF        3      1      1      3      1      0      0      0      0      0      0      1      0      0      0
CACAATAGTCCTTTC     HNSPF        1      0      2      0      1      0      0      0      0      0      0      0      0      0      0
CACACCGACGCCTTT     HTDAF        0      0      0      1      1      0      0      0      0      0      0      0      0      0      0
CACAGAGCCCTTTCC     HRALS        1      0      1      0      1      0      0      0      0      0      0      0      0      0      0
CACAGCGAAGCGGTG     HSEAV        1      0      0      0      1      0      0      0      0      0      3     11      9      2      5
CACATATGTCGACTG     HICRL        0      1      1      0      1      0      0      0      0      0      0      0      0      0      0
CACATGACGTATCTC     HMTYL        1      1      1      1      1      0      0      0      0      0     14     14      3      9     12
CACCAACCCATGAGT     HQPMS        0      0      0      0      1      0      0      0      0      0     10     16     14     22     22
CACCAACGAGCCTTT     HQRAF        2      4      1      1      1      0      0      0      0      0      0      0      0      0      0
CACCACCTCCTATCT     HHLLS        0      0      0      0      1      0      0      0      0      0      7      7     10     11      7
CACCACGAGCCCTTT     HHEPF        1      0      1      0      1      0      0      0      0      0      0      1      0      0      0
CACCAGACCGCCTTT     HQTAF        0      0      0      0      1      0      0      0      0      0      1      0      0      0      0
CACCCAGCAAATAAA     HPANK        0      0      0      0      1      0      0      0      0      0      0      1      5      1      1
CACCGCCAATACTCA     HRQYS        0      0      0      0      0      0      1      0      0      0      1      1      5      4      5
CACCGTATCTGCAAG     HRICK        1      1      3      3      1      0      0      0      0      0      0      0      0      0      0
CACCTATCTGCCAAG     HLSAK        0      0      1      0      1      0      0      0      0      0      0      0      0      0      0
CACCTCACTAGTCAT     HLTSH        0      1      0      0      1      0      0      0      0      0      0      0      0      0      0
CACGAAAGAGTCCTT     HERVL        0      1      1      0      1      0      0      0      0      0      0      0      0      0      0
CACGAAGAGCCCTTT     HEEPF        0      1      0      1      1      0      0      0      0      0      0      0      0      0      0
CACGACACAATCACC     HDTIT        0      0      2      1      1      0      0      0      0      0     11     14     16     12      9
CACGACACTTTGCTT     HDTLL        1      1      4      1      1      0      0      0      0      0      0      0      0      0      0
CACGACGTAGCCTTT     HDVAF        0      1      1      0      1      0      0      0      0      0      0      0      0      0      0
CACGCACCATATCAT     HAPYH        2      0      0      0      1      0      0      0      0      0      0      0      0      0      0
CACGCAGTTACCATC     HAVTI        0      0      2      1      1      0      0      0      0      0      7      2      6      3      7
CACGCCACTTTTGTC     HATFV        1      0      0      0      1      0      0      0      0      0      0      0      0      0      0
CACGCGGAGCCGAGA     HAEPR        1      0      1      1      1      0      0      0      0      0     10     17      6      9      9
CACGGTAACCTAGCT     HGNLA        0      0      1      2      1      0      0      0      0      0      0      0      0      0      0
CACGTAAACAGCCTT     HVNSL        0      1      0      0      1      0      0      0      0      0      0      0      0      0      0
CACGTAACAGCCTTT     HVTAF        4      4      0      3      1      0      0      0      0      0      0      0      0      0      0
CACGTAACCAGCCTT     HVTSL        2      0      2      0      1      0      0      0      0      0      0      0      0      0      0
CACGTCCACCTTTTG     HVHLL        1      0      0      0      1      0      0      0      0      0      0      0      0      0      0
CACGTTAAACCAGCT     HVKPA        1      0      0      0      1      0      0      0      0      0      0      0      0      0      0
CACGTTTAACCATAT     HV*PY        1      0      0      0      1      0      0      0      0      0      0      0      0      0      0
CACTAAGACGCCTTC     H*DAF        0      0      1      0      1      0      0      0      0      0      0      0      0      0      0
CACTACACTATATCC     HYTIS        0      1      0      0      1      0      0      0      0      0      0      0      0      0      0
CACTACACTTATATC     HYTYI        2      0      0      0      1      0      0      0      0      0      0      0      0      0      0
CACTACCAGCGAAAT     HYQRN        1      2      1      0      1      0      0      0      0      0      2      0      0      0      0
CACTAGACTGCTCAC     H*TAH        0      0      1      0      1      0      0      0      0      0      0      0      0      0      0
CACTAGAGTCCATTC     H*SPF        0      0      0      1      1      0      0      0      0      0      0      0      0      0      0
CACTAGTAGCCCTTT     H**PF        0      0      1      1      1      0      0      0      0      0      0      0      0      0      0
CACTCCAATTTTGCA     HSNFA        0      0      1      0      1      0      0      0      0      0      0      0      0      0      0
CACTCGAACTGTCAA     HSNCQ        1      0      1      0      1      0      0      0      0      0      9      9      8      9     11
CACTCGACCTGCTAC     HSTCY        1      0      1      1      1      0      0      0      0      0      0      0      0      0      0
CACTGACCTGCTACC     H*PAT        3      1      4      2      1      0      0      0      0      0      0      0      0      0      0
CACTGCACCATATCT     HCTIS        1      0      0      0      1      0      0      0      0      0      0      0      0      0      0
CACTTACGAGCCTTT     HLRAF        0      0      1      0      1      0      0      0      0      0      0      0      0      0      0
CAGACAACATTTGAT     QTTFD        0      1      0      0      1      0      0      0      0      0      0      0      0      0      0
CAGACACTTTGCCTT     QTLCL        6      3      2      2      1      0      0      0      0      0      0      0      1      0      0
CAGACCACTCCACCT     QTTPP        0      2      1      0      1      0      0      0      0      0      0      0      0      0      0
CAGACGACTTTGCTT     QTTLL        0      1      0      1      1      0      0      0      0      0      0      0      0      0      0
CAGACTCCACTTGCT     QTPLA        0      1      0      1      1      0      0      0      0      0      0      0      0      0      0
CAGAGTCATACTAGC     QSHTS        1      0      0      0      1      0      0      0      0      0      0      0      0      0      0
CAGATATCCTTTAAC     QISFN        0      0      0      0      1      0      0      0      0      0      0      2      0      0      1
CAGCAGCAAAAATTG     QQQKL        1      0      0      0      1      0      0      0      0      0     13     17     23     13     12
CAGCCACTTTTGTCT     QPLLS        0      1      0      0      1      0      0      0      0      0      0      0      0      0      0
CAGCCACTTTTTGAT     QPLFD        0      0      1      0      1      0      0      0      0      0      0      0      0      0      0
CAGCCCAGCCTTTTG     QPSLL        0      1      0      1      1      0      0      0      0      0      0      0      0      0      0
CAGCCGCCACCGAGT     QPPPS        2      0      0      1      0      1      0      0      0      0      0      0      0      0      0
CAGCGTAACCACGCT     QRNHA        0      0      1      0      1      0      0      0      0      0      0      0      0      0      0
CAGCGTTCTCTGAGT     QRSLS        3      2      2      2      1      0      0      0      0      0      0      0      0      0      0
CAGCTTCTACTGAGT     QLLLS        2      0      1      0      1      0      0      0      0      0      0      0      0      0      0
CAGGCCAAACTATAT     QAKLY        2      1      0      1      1      0      0      0      0      0      0      0      1      1      1
CAGGCCATGTAGTCC     QAM*S        0      0      0      1      1      0      0      0      0      0      0      0      0      0      0
CAGGCCGCCCAGCGA     QAAQR        0      1      1      0      1      0      0      0      0      0      0      0      0      0      0
CAGGCCTAACTCGGT     QA*LG        1      0      0      0      1      0      0      0      0      0      0      0      0      0      0
CAGGCGAACATCGTC     QANIV        1      1      2      0      1      0      0      0      0      0      0      0      1      0      1
CAGGTAAAACCAGCT     QVKPA        0      0      1      0      1      0      0      0      0      0      0      0      0      0      0
CAGGTAACCATTTGT     QVTIC        0      4      4      1      1      0      0      0      0      0      0      0      0      0      0
CAGGTTAACCATGCT     QVNHA        1      1      1      1      1      0      0      0      0      0      0      0      0      0      0
CAGGTTAACCCAGCT     QVNPA        1      1      0      0      1      0      0      0      0      0      0      0      0      0      0
CAGGTTAACCTAGCT     QVNLA        0      1      0      2      1      0      0      0      0      0      0      0      0      0      0
CAGTAAACTAGTCTC     Q*TSL        0      0      1      0      1      0      0      0      0      0      0      0      0      0      0
CAGTAACCAGCTCCC     Q*PAP        0      1      0      0      1      0      0      0      0      0      0      0      0      0      0
CAGTACCACTATATC     QYHYI        1      3      0      2      1      0      0      0      0      0      0      0      0      0      0
CAGTACCATAACGTC     QYHNV        0      0      1      0      1      0      0      0      0      0      0      0      0      0      0
CAGTCAAGTCTAACA     QSSLT        4      2      0      1      1      0      0      0      0      0      0      2      1      1      2
CAGTCACCACTATAC     QSPLY        0      1      0      0      1      0      0      0      0      0      0      0      0      0      0
CAGTCACTATAGCGC     QSL*R        2      1      0      2      1      0      0      0      0      0      0      0      0      0      0
CAGTGACGGAATCGG     Q*RNR        0      0      1      1      1      0      0      0      0      0      0      0      1      0      1
CAGTGCGGAACTCGG     QCGTR        0      1      0      0      1      0      0      0      0      0      0      0      0      0      1
CAGTTAACCTAGCAT     QLT*H        0      0      1      1      1      0      0      0      0      0      0      0      0      0      0
CATAACCGACACGAT     HNRHD        1      0      0      0      0      0      0      0      0      1      0      0      0      0      0
CATAACCGACCACGA     HNRPR        0      0      0      1      1      0      0      0      0      0      0      0      0      0      0
CATACACTACCTATC     HTLPI        1      1      0      0      1      0      0      0      0      0      0      0      0      0      0
CATACAGGACAACTG     HTGQL        1      5      2      3      1      0      0      0      0      0      0      2      3      4      3
CATACAGTTGAAAAC     HTVEN        0      0      0      1      1      0      0      0      0      0     14     19     21     22     20
CATACCAACTATATC     HTNYI        1      0      1      0      1      0      0      0      0      0      0      0      0      0      0
CATACCACTACTATC     HTTTI        1      2      1      0      1      0      0      0      0      0      0      0      0      0      0
CATACCACTGGCCCC     HTTGP        0      0      0      0      0      0      0      0      1      0      0      3      0      0      0
CATACCACTTAGATC     HTT*I        0      0      1      0      1      0      0      0      0      0      0      0      0      0      0
CATACCCCACATAAA     HTPHK        2      4      3      5      1      0      0      0      0      0      5     10      6      7      5
CATACCGACTATATC     HTDYI        1      7      3      1      1      0      0      0      0      0      0      0      0      0      0
CATACGACTATATCC     HTTIS        0      1      0      3      1      0      0      0      0      0      0      0      0      0      0
CATACGCTAATCTCG     HTLIS        0      1      0      0      1      0      0      0      0      0      0      0      0      0      0
CATACGTACTAGATC     HTY*I        0      0      1      0      1      0      0      0      0      0      0      0      0      0      0
CATACTACTAGCGAC     HTTSD        0      3      1      2      1      0      0      0      0      0      0      0      0      0      0
CATACTCTACTGAGT     HTLLS        0      0      1      0      1      0      0      0      0      0      0      0      0      0      0
CATAGACGTAACGAG     HRRNE        1      0      0      1      1      0      0      0      0      0      0      0      0      0      0
CATCACCTACATAAC     HHLHN        1      7      1      2      1      0      0      0      0      0      0      0      0      0      0
CATCACGACTAGATC     HHD*I        0      0      0      1      1      0      0      0      0      0      0      0      0      0      0
CATCACGGTAATACG     HHGNT        0      1      0      0      1      0      0      0      0      0      0      0      0      0      0
CATCACTACTAGCGC     HHY*R        0      2      0      0      1      0      0      0      0      0      0      0      0      0      0
CATCACTAGCTATCC     HH*LS        1      2      0      1      1      0      0      0      0      0      0      0      0      0      0
CATCAGCGTACGAAG     HQRTK        1      1      0      2      1      0      0      0      0      0      0      0      0      0      0
CATCCTACTATAATC     HPTII        1      0      0      2      1      0      0      0      0      0      0      0      0      0      0
CATCTACAGTCAACC     HLQST        0      0      1      1      1      0      0      0      0      0      0      0      0      0      0
CATCTACCACCAGTC     HLPPV        0      0      0      1      1      0      0      0      0      0      0      0      0      0      0
CATGCAACGTATCGA     HATYR        1      1      2      0      1      0      0      0      0      0      0      0      0      0      0
CATGCAACGTATCGC     HATYR        2      2      2      1      1      0      0      0      0      0      0      0      0      0      0
CATGCAACGTATCGT     HATYR        1      4      4      0      1      0      0      0      0      0      0      0      0      0      0
CATGCACGGTATCGC     HARYR        2      0      1      1      1      0      0      0      0      0      0      0      0      0      0
CATGCACGTATCGCA     HARIA        0      1      1      0      1      0      0      0      0      0      0      0      0      0      0
CATGCCTACCATAAC     HAYHN        0      1      0      0      1      0      0      0      0      0      0      0      0      0      0
CATGCGAACGTATCG     HANVS        1      0      0      0      1      0      0      0      0      0      0      0      0      0      0
CATGCGTAACGAAGC     HA*RS        0      0      0      1      1      0      0      0      0      0      0      0      0      0      0
CATGGCAACGTATCG     HGNVS        0      0      0      1      1      0      0      0      0      0      0      0      0      0      0
CATGTCACGTACTCG     HVTYS        1      0      0      2      1      0      0      0      0      0      0      0      0      0      0
CATTCAGTACTAGTG     HSVLV        0      0      1      1      1      0      0      0      0      0      0      0      0      0      0
CATTGCACGATCGCA     HCTIA        0      0      0      1      1      0      0      0      0      0      0      0      0      0      0
CATTGTCCTGCGCAA     HCPAQ        0      0      0      0      1      0      0      0      0      0      7      9      6     12     15
CCAACGTACCACGCA     PTYHA        1      1      1      2      1      0      0      0      0      0      9     14     10     11     13
CCAAGCCACTTTTGT     PSHFC        1      0      0      0      1      0      0      0      0      0      0      0      0      0      0
CCAATAACAATCTGT     PITIC        4      1      3      2      1      0      0      0      0      0     14     11      9     19     17
CCAATCACTTTACGC     PITLR        0      0      0      1      1      0      0      0      0      0      0      0      0      0      0
CCACCAACGTTCCTA     PPTFL        0      2      0      0      1      0      0      0      0      0      1      6      5     10      6
CCACCACTTAGCGCT     PPLSA        1      1      0      0      1      0      0      0      0      0      1      2      4      4      0
CCACCCGAGCAGCAA     PPEQQ        0      4      3      1      1      0      0      0      0      0      6      8      3      2      4
CCACCGCCTCCCGGT     PPPPG        0      0      0      1      1      0      0      0      0      0      7     11      7      9     11
CCACCTACAAGACCT     PPTRP        0      0      0      0      1      0      0      0      0      0     16     18     15     13     28
CCACCTAGAGCCTTC     PPRAF        0      0      0      1      1      0      0      0      0      0      0      0      0      0      0
CCACGTATTGTCCTT     PRIVL        0      1      0      0      1      0      0      0      0      0      0      0      0      0      0
CCACTACTCGTCAAC     PLLVN        5      2      1      3      0      0      1      0      0      0      0      2      2      1      2
CCACTGATACTAGTC     PLILV        0      0      1      0      1      0      0      0      0      0      1      0      0      0      0
CCACTTCATCGTCAC     PLHRH        1      0      0      0      1      0      0      0      0      0      0      0      0      0      0
CCACTTCATGCTCAC     PLHAH        0      1      0      0      1      0      0      0      0      0      0      0      0      0      0
CCAGAAGAGACTGCA     PEETA        1      0      1      0      1      0      0      0      0      0     12      7      4      8      8
CCAGAGCTCATCCGT     PELIR        0      2      3      2      1      0      0      0      0      0     12     23     13     13     14
CCAGAGTTGCTAAGG     PELLR        0      0      0      0      1      0      0      0      0      0      5      6      6      7      9
CCAGATCGGTTTTTA     PDRFL        0      0      0      0      1      0      0      0      0      0      5      5      6     10      7
CCAGCACGTATCGCT     PARIA        2      0      1      0      1      0      0      0      0      0      0      0      0      0      0
CCAGCCACACCCGTC     PATPV        1      0      1      0      1      0      0      0      0      0      8     11      7      9      2
CCAGCTATGCTCCAA     PAMLQ        1      1      0      0      1      0      0      0      0      0      3      1      3      1      0
CCAGCTGCATTATCT     PAALS        0      1      0      0      1      0      0      0      0      0      0      0      0      0      0
CCAGTGCTCGCTCGT     PVLAR        1      1      1      1      1      0      0      0      0      0      1      0      0      1      0
CCATACCACTATATC     PYHYI        1      0      1      2      1      0      0      0      0      0      0      0      0      0      0
CCATCACACTTTCGC     PSHFR        2      0      0      0      1      0      0      0      0      0      0      0      0      0      0
CCATCTATCTCGCAC     PSISH        0      1      0      1      1      0      0      0      0      0      0      0      0      0      0
CCATGACGACTGTAC     P*RLY        1      1      0      0      1      0      0      0      0      0      0      0      0      0      0
CCATGCACATCACAT     PCTSH        1      1      3      1      1      0      0      0      0      0      0      0      0      0      0
CCATGCACATCTACA     PCTST        1      0      0      0      1      0      0      0      0      0      0      0      0      0      0
CCATGTACATCACAC     PCTSH        0      0      1      0      1      0      0      0      0      0      0      0      0      0      0
CCATGTACATCGCAC     PCTSH        1      0      0      0      1      0      0      0      0      0      0      0      0      0      0
CCATGTCACATCACA     PCHIT        2      1      0      1      1      0      0      0      0      0      0      1      0      0      0
CCATTCCTAAGTATC     PFLSI        0      0      1      0      1      0      0      0      0      0      0      0      0      0      0
CCATTCTAACTGTTC     PF*LF        3      0      4      1      1      0      0      0      0      0      0      0      0      0      0
CCCACAACACACCCC     PTTHP        0      0      0      0      0      0      0      0      1      0      7     11      7      7      4
CCCACACTACACTCT     PTLHS        0      0      0      0      0      0      1      0      0      0      1      3      3      3      3
CCCACCGTATCCCTT     PTVSL        0      1      0      0      1      0      0      0      0      0      0      0      0      0      0
CCCACGTATGTCCTT     PTYVL        1      0      0      0      1      0      0      0      0      0      0      0      0      0      0
CCCCACAATTTATCC     PHNLS        0      0      0      0      1      0      0      0      0      0      2      1      1      2      0
CCCCCCAACCTCCTT     PPNLL        0      0      0      0      1      0      0      0      0      0      1      3      1      2      0
CCCCCCAACGACACG     PPNDT        0      0      0      0      0      0      0      1      0      0      0      1      1      0      0
CCCCCCCCACCCCCA     PPPPP        0      0      0      0      0      0      0      0      0      1      1      0      2      5      2
CCCCCCCGCCCCCCT     PPRPP        0      0      0      0      0      0      0      0      1      0      4      5      6      2      8
CCCCCCCTGGGCACT     PPLGT        0      0      0      0      1      0      0      0      0      0      2      2      7      0      3
CCCCCCGCTCGTGTA     PPARV        4      0      1      0      1      0      0      0      0      0      1      1      0      3      0
CCCCCGCCCTGGGCC     PPPWA        6      3      3      2      1      0      0      0      0      0      0      1      1      1      0
CCCCCTTCTGAGCCC     PPSEP        0      0      0      0      1      0      0      0      0      0      0      0      2      0      0
CCCCGCTCCTCGGGC     PRSSG        0      0      0      0      1      0      0      0      0      0      2      7      4      4      5
CCCCGTCACCTCCTC     PRHLL        0      0      0      0      1      0      0      0      0      0      0      1      2      3      2
CCCCTCATAACCCCC     PLITP        0      0      0      0      1      0      0      0      0      0      1      6      1      0      1
CCCGACTTTCCTATA     PDFPI        1      1      0      0      1      0      0      0      0      0      0      0      0      0      0
CCCTACCGTATCCTT     PYRIL        1      0      0      0      1      0      0      0      0      0      0      0      0      0      0
CCCTACGTAACGAAC     PYVTN        0      2      1      0      1      0      0      0      0      0     15     16     28     15     21
CCCTACGTATCCCTT     PYVSL        2      1      1      2      1      0      0      0      0      0      0      0      0      0      0
CCCTCCCCCCCTAGC     PSPPS        0      0      0      0      1      0      0      0      0      0      3      3      1      6      3
CCCTCCCGACCACAC     PSRPH        0      0      1      1      0      1      0      0      0      0      8      9      3      6      9
CCCTCCGAACTCATG     PSELM        0      0      0      2      1      0      0      0      0      0     18     18     21      8     11
CCCTCGTGTATAGAA     PSCIE        0      2      1      0      1      0      0      0      0      0      4      6      8      7      7
CCCTCTGCGGCCCGT     PSAAR        0      0      0      0      1      0      0      0      0      0      3      2      2      1      2
CCCTCTTCCCCAGAT     PSSPD        0      0      0      1      1      0      0      0      0      0      0      0      0      0      0
CCCTGCACACTCGTA     PCTLV        0      0      0      0      1      0      0      0      0      0      0      0      0      1      0
CCCTTACACCCGTAC     PLHPY        1      2      1      0      1      0      0      0      0      0      0      0      0      0      0
CCCTTGCACCAGTCA     PLHQS        5      1      3      3      1      0      0      0      0      0      3      1      3      5      3
CCCTTGGGTGCGACA     PLGAT        1      1      1      0      1      0      0      0      0      0      3      4      1      4      7
CCGACACGTGGTCCC     PTRGP        0      0      1      0      1      0      0      0      0      0      9      8      3      7      5
CCGCAAACATGGGAT     PQTWD        0      0      0      0      1      0      0      0      0      0     10     11      9      3     11
CCGCAACTCGTTTCG     PQLVS        2      0      0      0      1      0      0      0      0      0      6      4      4      6      6
CCGCACCCGATCCCC     PHPIP        0      0      2      0      1      0      0      0      0      0      4     12     10      6      7
CCGCACCTCTAATCA     PHL*S        1      0      0      0      1      0      0      0      0      0      0      0      0      0      0
CCGCACTATACTCTC     PHYTL        0      0      0      1      1      0      0      0      0      0      0      0      0      0      0
CCGCCACTCTAGTCA     PPL*S        0      0      1      0      1      0      0      0      0      0      0      0      0      0      0
CCGCCTACAGGACGC     PPTGR        0      0      0      0      1      0      0      0      0      0     16      9     13      8     10
CCGCGCCCCCCACAC     PRPPH        0      0      0      0      1      0      0      0      0      0      1      4      4      3      2
CCGCTAAGACTCGCC     PLRLA        1      0      0      1      1      0      0      0      0      0      1      2      2      0      0
CCGCTCCTCCCTCAT     PLLPH        2      1      3      0      1      0      0      0      0      0      0      0      0      0      0
CCGCTCGAAGTGAGA     PLEVR        1      0      1      0      1      0      0      0      0      0      0      0      0      0      0
CCGCTCGCATTATCT     PLALS        1      3      2      2      1      0      0      0      0      0      0      0      0      0      0
CCGCTCGCGATATCT     PLAIS        3      1      0      1      1      0      0      0      0      0      0      0      0      0      0
CCGCTGAACTGAGAC     PLN*D        0      3      0      1      1      0      0      0      0      0      0      0      0      0      0
CCGCTGATCAACACC     PLINT        2      1      2      1      1      0      0      0      0      0      4      3      5      3      5
CCGCTGCACTTATCT     PLHLS        2      2      4      0      1      0      0      0      0      0      0      0      0      0      0
CCGGACACCTGCGCT     PDTCA        0      0      0      0      1      0      0      0      0      0      2      0      0      0      0
CCGGTGTACATACGC     PVYIR        1      1      1      1      1      0      0      0      0      0      2      3      1      0      1
CCGTAACATGTCCTT     P*HVL        0      2      1      1      1      0      0      0      0      0      0      0      0      0      0
CCGTACCAGCTGACA     PYQLT        0      2      0      2      1      0      0      0      0      0      0      0      0      0      0
CCGTCAACTATAGTC     PSTIV        0      0      1      0      1      0      0      0      0      0      0      0      0      0      0
CCGTCAACTGCAGAT     PSTAD        2      2      0      0      1      0      0      0      0      0      8     14     10      4     13
CCGTCCCCACTCTCC     PSPLS        0      0      0      0      1      0      0      0      0      0      0      1      1      0      0
CCGTCCCCCCCTCCC     PSPPP        2      0      1      0      1      0      0      0      0      0      1      1      2      0      2
CCGTTGTTGGATGCT     PLLDA        0      0      0      0      0      0      1      0      0      0     13     11     13     15     16
CCTAACGATGTCCTT     PNDVL        1      0      0      1      1      0      0      0      0      0      0      0      0      0      0
CCTACAACTGCAACC     PTTAT        0      1      0      0      1      0      0      0      0      0      7      6      4      1     14
CCTACCAAGGAGTCT     PTKES        0      0      0      0      1      0      0      0      0      0     20     24     31     13     15
CCTACCGCGATTGTA     PTAIV        0      0      0      1      1      0      0      0      0      0      0      0      0      0      0
CCTACGACCAAGTTC     PTTKF        0      0      0      0      1      0      0      0      0      0      9     13     10     12     14
CCTACGTATCCTTCC     PTYPS        0      0      1      0      1      0      0      0      0      0      0      0      0      0      0
CCTAGAACCGATTTG     PRTDL        0      0      1      0      1      0      0      0      0      0      0      0      0      0      0
CCTATGGCTGACTTG     PMADL        2      2      0      0      1      0      0      0      0      0      8     13      8     12      5
CCTCAAACCCTACCA     PQTLP        0      0      0      0      1      0      0      0      0      0     10     11     13      5      8
CCTCCAACCCACGAG     PPTHE        0      3      3      3      1      0      0      0      0      0     12     14     19     19      8
CCTCCCACATCGGAA     PPTSE        0      0      1      0      1      0      0      0      0      0     22     17     16     15     14
CCTCCGACCGATCAC     PPTDH        0      2      0      1      1      0      0      0      0      0     15     23     20     20     21
CCTCGACTTCCTATA     PRLPI        1      0      2      2      1      0      0      0      0      0      0      0      0      0      0
CCTCGGAGAATGGTA     PRRMV        0      0      0      0      0      0      0      1      0      0      0      7      3      2      1
CCTCGTTTACGTTCG     PRLRS        0      3      0      1      1      0      0      0      0      0      0      0      0      0      0
CCTCTACCGCTCTTC     PLPLF        1      1      0      0      1      0      0      0      0      0      0      0      0      0      0
CCTCTACTAACTTTG     PLLTL        0      0      0      0      1      0      0      0      0      0      0      0      1      0      1
CCTCTCATACTCGCA     PLILA        0      1      0      0      1      0      0      0      0      0      0      0      0      0      0
CCTCTGATACCTAGT     PLIPS        0      0      0      0      1      0      0      0      0      0      1      0      0      0      0
CCTCTTCAGCCCGGT     PLQPG        0      0      0      0      1      0      0      0      0      0      0      0      1      0      0
CCTCTTTCGTTTCGT     PLSFR        1      0      0      0      1      0      0      0      0      0      0      0      0      0      0
CCTCTTTCGTTTCTG     PLSFL        0      1      0      0      1      0      0      0      0      0      0      0      0      0      0
CCTCTTTTCGTTCGC     PLFVR        1      0      1      1      1      0      0      0      0      0      0      0      0      0      0
CCTGACCGTTCTATA     PDRSI        0      0      0      2      1      0      0      0      0      0      0      0      0      0      0
CCTGACGAAAAGAGA     PDEKR        0      0      0      1      1      0      0      0      0      0      0      0      0      0      0
CCTGACGTAAAGAGC     PDVKS        1      1      2      0      1      0      0      0      0      0      0      0      0      0      0
CCTGCAACTAAGGAC     PATKD        0      0      0      0      1      0      0      0      0      0     13      9     13     14      9
CCTGCGAAAACGATA     PAKTI        2      0      0      0      1      0      0      0      0      0      0      0      0      0      0
CCTGCGAAAGACCGT     PAKDR        0      1      0      1      1      0      0      0      0      0      0      0      0      0      0
CCTGCGTACTCCCGT     PAYSR        1      3      1      0      1      0      0      0      0      0      0      0      0      0      0
CCTGCGTATGCCCGT     PAYAR        3      2      0      0      1      0      0      0      0      0      0      0      0      0      0
CCTGCTGTCACCATT     PAVTI        1      1      2      1      0      0      1      0      0      0     13     13     17     19     16
CCTGCTTCCATCGCA     PASIA        0      0      1      0      1      0      0      0      0      0      0      0      0      0      0
CCTGGTGGCACTCCG     PGGTP        0      0      0      0      1      0      0      0      0      0      3      2      2      8      5
CCTTATCCTACGATC     PYPTI        0      0      1      0      1      0      0      0      0      0      0      0      0      0      0
CCTTCCGACTACAAC     PSDYN        0      1      0      0      1      0      0      0      0      0      0      0      0      0      0
CCTTCCGTATCCATT     PSVSI        0      0      0      1      1      0      0      0      0      0      0      0      0      0      0
CCTTCTACGCTAAAG     PSTLK        0      0      0      0      1      0      0      0      0      0      2      3      2      1      9
CCTTCTAGCCGTACC     PSSRT        0      0      1      0      1      0      0      0      0      0      0      0      0      0      0
CCTTCTTGCGTCTAT     PSCVY        0      0      0      0      1      0      0      0      0      0      3      3      4      3      6
CCTTTCTAATGTCAC     PF*CH        0      0      1      0      1      0      0      0      0      0      0      0      0      0      0
CCTTTGGCCGTCAAT     PLAVN        0      2      1      0      1      0      0      0      0      0      2      1      3      0      2
CGAAAGCGAGGCTCC     RKRGS        1      0      0      0      1      0      0      0      0      0      0      0      0      0      0
CGAAGCCACTTTTTG     RSHFL        5      3      2      1      1      0      0      0      0      0      0      0      0      0      0
CGACAAAGAGCCTTT     RQRAF        0      0      0      1      1      0      0      0      0      0      0      0      0      0      0
CGACAACGAGCCTTT     RQRAF        2      1      3      1      1      0      0      0      0      0      0      0      0      0      0
CGACACCAGCTTTGT     RHQLC        0      1      0      0      1      0      0      0      0      0      0      0      0      0      0
CGACCCGAGCTTTCC     RPELS        1      0      0      0      1      0      0      0      0      0      0      0      0      0      0
CGACGCCAGCTTTGT     RRQLC        0      2      3      0      1      0      0      0      0      0      0      0      0      0      0
CGACGCCCACTTTTG     RRPLL        1      1      1      1      1      0      0      0      0      0      0      0      0      0      0
CGACTAAGAGCCTTT     RLRAF        0      0      0      3      1      0      0      0      0      0      0      0      0      0      0
CGACTACAAATCGTT     RLQIV        1      1      3      2      1      0      0      0      0      0      1      2      3      3      3
CGACTACTAGTCCTT     RLLVL        0      2      0      0      1      0      0      0      0      0      0      0      0      0      0
CGACTTACTATCATT     RLTII        2      0      1      2      1      0      0      0      0      0      0      0      0      0      0
CGAGACCACTTTTGT     RDHFC        0      0      1      0      1      0      0      0      0      0      0      0      0      0      0
CGAGCACGATGAACC     RAR*T        2      1      3      0      1      0      0      0      0      0      0      2      0      1      0
CGAGCCTACTTTTTG     RAYFL        0      0      0      1      1      0      0      0      0      0      0      0      0      0      0
CGAGGAATATGCCTT     RGICL        1      0      0      1      1      0      0      0      0      0      0      0      0      0      0
CGAGGTAAACCAGCT     RGKPA        0      1      0      0      1      0      0      0      0      0      0      0      0      0      0
CGAGGTAACCATCAT     RGNHH        0      1      0      0      1      0      0      0      0      0      0      0      0      0      0
CGAGTACACTATATC     RVHYI        0      1      0      2      1      0      0      0      0      0      0      0      0      0      0
CGAGTCCACTTTTGC     RVHFC        2      3      1      2      1      0      0      0      0      0      0      0      0      0      0
CGATACACTACTATC     RYTTI        3      3      1      0      1      0      0      0      0      0      0      0      0      0      0
CGATACACTATATTC     RYTIF        1      0      0      1      1      0      0      0      0      0      0      0      0      1      0
CGATACACTATTATC     RYTII        2      0      0      0      1      0      0      0      0      0      0      0      0      0      0
CGATACACTCTATCC     RYTLS        0      1      0      1      1      0      0      0      0      0      0      0      0      0      0
CGATACCACCATATC     RYHHI        0      0      0      1      1      0      0      0      0      0      0      0      0      0      0
CGATACCACTAGATC     RYH*I        1      0      0      2      1      0      0      0      0      0      0      0      0      0      0
CGATACTACTATATC     RYYYI        2      1      1      0      1      0      0      0      0      0      1      0      0      0      0
CGATCACACTATATC     RSHYI        2      3      0      1      1      0      0      0      0      0      0      1      0      0      0
CGATGACACTATATC     R*HYI        0      1      2      0      1      0      0      0      0      0      0      0      0      0      0
CGATTACACTATATC     RLHYI        0      0      1      0      1      0      0      0      0      0      0      0      0      0      0
CGATTACTCGTCTCC     RLLVS        1      1      0      0      1      0      0      0      0      0      0      0      0      0      0
CGATTCCGAGCTATG     RFRAM        4      0      0      1      1      0      0      0      0      0      3      8      5      1      6
CGCACACATGCACTG     RTHAL        1      2      0      0      1      0      0      0      0      0      6      4     10     12     10
CGCACACGATTAAAC     RTRLN        0      1      1      1      1      0      0      0      0      0      0      0      1      0      0
CGCACCGAAATTGTC     RTEIV        5      2      1      2      1      0      0      0      0      0      4      1      1      4      1
CGCATCTCAGCTGAG     RISAE        0      0      0      0      1      0      0      0      0      0      3      0      0      1      2
CGCCAGCTTGCGGCA     RQLAA        0      0      1      0      1      0      0      0      0      0      4      6      1      4      4
CGCCCTAACCTATAC     RPNLY        0      1      0      0      1      0      0      0      0      0      0      0      0      0      0
CGCCTACCGTATGAA     RLPYE        0      1      0      0      1      0      0      0      0      0      0      0      0      0      0
CGCGAAAGAGTCCTT     RERVL        0      0      1      1      1      0      0      0      0      0      0      0      0      0      0
CGCGACACCTCTCAT     RDTSH        4      2      0      3      1      0      0      0      0      0      0      1      4      3      1
CGCGTAACAGTTAAC     RVTVN        1      0      1      0      1      0      0      0      0      0      0      0      0      0      0
CGCTCACTATAAGCG     RSL*A        1      2      0      2      1      0      0      0      0      0      0      0      0      0      0
CGCTGCAACTTATCT     RCNLS        2      1      2      0      1      0      0      0      0      0      0      0      0      0      0
CGGAACCCGAGATCC     RNPRS        1      0      0      0      1      0      0      0      0      0      0      0      0      0      0
CGGACCCTTAAGGAT     RTLKD        0      0      1      1      1      0      0      0      0      0      0      0      0      0      0
CGGCCCCCCCCCACC     RPPPT        0      0      0      0      1      0      0      0      0      0      0      1      1      0      0
CGGCCCTTAACGGAT     RPLTD        2      0      0      0      1      0      0      0      0      0      0      0      0      0      0
CGGCCCTTAAGGATC     RPLRI        2      1      0      0      1      0      0      0      0      0      0      0      0      0      0
CGGCCGAACCAGCGA     RPNQR        0      1      0      0      1      0      0      0      0      0      0      0      0      0      0
CGGTCCACTGTAGTC     RSTVV        0      0      1      0      1      0      0      0      0      0      0      0      0      0      0
CGGTCCCAGGAACGA     RSQER        0      1      1      1      1      0      0      0      0      0      1      1      1      1      1
CGGTCCCTTAAGGAT     RSLKD        0      1      1      1      1      0      0      0      0      0      0      0      0      0      0
CGGTTCCGTTAGCAT     RFR*H        2      0      0      0      1      0      0      0      0      0      0      0      0      0      0
CGGTTGCCAACTAAC     RLPTN        0      0      0      0      1      0      0      0      0      0     18     13     15     18     16
CGTAACAGTTTGTCT     RNSLS        0      1      0      0      1      0      0      0      0      0      0      0      0      0      0
CGTAACCACTGCTTC     RNHCF        0      0      1      0      1      0      0      0      0      0      0      0      0      0      0
CGTACCATAACGTAT     RTITY        0      0      1      0      1      0      0      0      0      0      0      0      0      0      0
CGTACCATACGTATC     RTIRI        0      2      0      1      1      0      0      0      0      0      0      0      0      0      0
CGTACGAACTGTCTT     RTNCL        1      0      0      0      1      0      0      0      0      0      0      0      0      0      0
CGTACTACTCTTACC     RTTLT        0      0      0      0      1      0      0      0      0      0      0      0      0      1      0
CGTAGCTATCAAGAT     RSYQD        1      1      1      0      1      0      0      0      0      0      7      9      6      5      6
CGTCAACCGTATACG     RQPYT        1      0      2      3      1      0      0      0      0      0      0      0      0      0      0
CGTCACCTATACGCT     RHLYA        1      1      0      0      1      0      0      0      0      0      0      0      0      0      0
CGTCACTACTAAGCG     RHY*A        2      1      1      1      1      0      0      0      0      0      0      0      0      0      0
CGTCACTATAAGCTG     RHYKL        0      0      1      0      1      0      0      0      0      0      0      0      0      0      0
CGTCCACTATAAGCG     RPL*A        1      0      0      0      1      0      0      0      0      0      0      0      0      0      0
CGTGACGACCGCGTA     RDDRV        0      0      1      0      1      0      0      0      0      0      0      0      0      0      0
CGTGCGACATGTGTT     RATCV        0      0      0      0      1      0      0      0      0      0      2      5      4      7      7
CGTTACGTAGTGACT     RYVVT        2      2      1      1      1      0      0      0      0      0      0      0      0      0      0
CGTTACGTAGTGTCT     RYVVS        0      1      1      1      1      0      0      0      0      0      0      0      0      0      0
CGTTCCCGCTCTCCG     RSRSP        2      8      4      1      1      0      0      0      0      0     10      8     13     12      8
CTAACCGGCCATTCT     LTGHS        0      0      0      0      1      0      0      0      0      0      9      4      3      7      7
CTAACTAGTGTCCTC     LTSVL        1      0      0      0      1      0      0      0      0      0      0      0      0      0      0
CTAACTCGCTTGACT     LTRLT        0      1      0      0      1      0      0      0      0      0      0      0      0      0      0
CTAACTTCTGGCAGC     LTSGS        0      0      0      4      1      0      0      0      0      0      4     11      6      6      8
CTAAGCTCCATTGTA     LSSIV        1      0      2      2      1      0      0      0      0      0      1      0      1      2      2
CTAAGTATACTCACG     LSILT        4      2      2      2      1      0      0      0      0      0      0      1      1      2      2
CTACAGGTTGTTAGC     LQVVS        0      0      2      0      1      0      0      0      0      0      1      3      3      0      1
CTACATACCCTGGGC     LHTLG        0      1      3      0      1      0      0      0      0      0      0      0      0      0      0
CTACCTGCGGTTCTC     LPAVL        2      1      3      2      1      0      0      0      0      0     10     16     12     13      9
CTACCTTCCCCTCTA     LPSPL        1      0      0      0      1      0      0      0      0      0      0      0      0      0      0
CTACGAATACCTGGG     LRIPG        1      0      1      1      1      0      0      0      0      0      0      0      0      0      0
CTACTACATTACAAC     LLHYN        1      2      0      1      1      0      0      0      0      0      0      0      0      0      0
CTACTACTACCTGGG     LLLPG        6      5      4      4      1      0      0      0      0      0      0      0      0      0      0
CTACTTACTACCTGG     LLTTW        0      0      0      1      1      0      0      0      0      0      0      0      0      0      0
CTAGAACTTATATCC     LELIS        0      1      0      0      1      0      0      0      0      0      0      3      3      3      5
CTAGACCGAAACGAG     LDRNE        1      0      1      0      1      0      0      0      0      0      0      0      0      0      0
CTAGACTCCTATGCC     LDSYA        1      0      0      0      1      0      0      0      0      0      0      0      0      0      0
CTAGCCGCTCCTATC     LAAPI        0      0      1      0      1      0      0      0      0      0      0      0      0      0      0
CTAGCGACTCCCGCT     LATPA        0      0      1      1      1      0      0      0      0      0      0      0      0      0      0
CTAGCGCGCGAACCA     LAREP        0      1      0      1      1      0      0      0      0      0      0      0      0      0      0
CTAGGACGATAAAAT     LGR*N        0      3      0      1      1      0      0      0      0      0      5     10      4      9      5
CTAGGATTCCAATCA     LGFQS        4      0      0      2      1      0      0      0      0      0      0      0      0      0      0
CTAGGCTCCTTCACA     LGSFT        1      2      0      1      1      0      0      0      0      0      0      0      0      0      0
CTAGGCTTCTTCTCA     LGFFS        1      1      4      5      1      0      0      0      0      0      0      0      0      0      0
CTATTCGATGAGATT     LFDEI        0      0      0      0      1      0      0      0      0      0      8     11      4     19      5
CTATTGCGCGGGCAA     LLRGQ        6      3      2      3      1      0      0      0      0      0      4      4      3      4      6
CTCAACTTTCCTATA     LNFPI        0      1      0      0      1      0      0      0      0      0      0      0      0      0      0
CTCAAGTTGCTTAAT     LKLLN        0      0      0      2      1      0      0      0      0      0      0      0      0      0      0
CTCACGGCTACCATG     LTATM        0      0      0      0      1      0      0      0      0      0      1      0      1      2      0
CTCACTACAGTCATT     LTTVI        2      1      1      0      1      0      0      0      0      0      0      0      0      0      0
CTCACTTACTATAAC     LTYYN        1      0      0      0      1      0      0      0      0      0      0      0      0      0      0
CTCAGACTTCTAGTA     LRLLV        2      0      2      3      1      0      0      0      0      0      0      0      0      0      0
CTCAGCCACCTTTTG     LSHLL        0      0      1      0      1      0      0      0      0      0      0      0      0      0      0
CTCAGCCACTTTTGC     LSHFC        0      1      0      0      1      0      0      0      0      0      0      0      0      0      0
CTCAGCCACTTTTGG     LSHFW        0      2      0      0      1      0      0      0      0      0      0      0      1      0      0
CTCAGTTACCTATAT     LSYLY        0      1      0      0      1      0      0      0      0      0      0      0      0      0      0
CTCATAATCCCATCC     LIIPS        0      0      0      1      1      0      0      0      0      0      0      0      0      0      0
CTCATACCTCTTTTG     LIPLL        1      1      2      2      1      0      0      0      0      0      9     11     11      4      3
CTCATCCAACGAGGT     LIQRG        0      1      0      0      1      0      0      0      0      0      4      5      6      8     14
CTCATTAATTCCATC     LINSI        1      0      0      0      1      0      0      0      0      0      0      0      0      0      0
CTCATTAGCTCCATC     LISSI        5      0      0      0      1      0      0      0      0      0      0      0      0      0      0
CTCATTCCTATTGTA     LIPIV        0      0      0      1      1      0      0      0      0      0      0      0      0      0      0
CTCCCACCCTGCCTC     LPPCL        0      1      0      2      0      0      0      1      0      0      6     11     10     10      7
CTCCCCGTTGAGATA     LPVEI        0      2      0      0      1      0      0      0      0      0      5      9     17     14     17
CTCGAACGAACTACA     LERTT        0      1      0      0      1      0      0      0      0      0      0      0      0      0      0
CTCGAACTTCCTATA     LELPI        1      2      2      2      1      0      0      0      0      0      0      0      0      0      0
CTCGAATAATCCATC     LE*SI        4      1      1      6      1      0      0      0      0      0      0      0      0      0      0
CTCGACCTTACTATA     LDLTI        0      1      0      0      1      0      0      0      0      0      0      0      0      0      0
CTCGACGTTAACATA     LDVNI        0      0      1      1      1      0      0      0      0      0      0      0      0      0      0
CTCGACGTTACTATA     LDVTI        0      2      1      0      1      0      0      0      0      0      0      0      0      0      0
CTCGACTCTATCATC     LDSII        0      1      0      0      1      0      0      0      0      0      0      0      0      0      0
CTCGACTTACCATAT     LDLPY        1      2      6      1      1      0      0      0      0      0      0      0      0      0      0
CTCGACTTACTGCTA     LDLLL        1      0      2      0      1      0      0      0      0      0      0      0      0      0      0
CTCGACTTCATCATC     LDFII        1      0      0      0      1      0      0      0      0      0      0      0      0      0      0
CTCGACTTCCATACC     LDFHT        2      1      3      0      1      0      0      0      0      0      0      0      0      0      0
CTCGACTTCCTATTA     LDFLL        1      6      1      2      1      0      0      0      0      0      0      0      0      0      0
CTCGACTTCTAATTA     LDF*L        1      1      1      0      1      0      0      0      0      0      0      0      0      0      0
CTCGACTTCTACCTA     LDFYL        1      0      1      0      1      0      0      0      0      0      0      0      0      0      0
CTCGACTTCTACTAT     LDFYY        0      1      2      0      1      0      0      0      0      0      0      0      0      0      0
CTCGACTTCTAGTCA     LDF*S        1      2      2      1      1      0      0      0      0      0      0      0      0      0      1
CTCGACTTCTATACA     LDFYT        0      2      0      1      1      0      0      0      0      0      0      0      0      0      0
CTCGACTTCTATTAT     LDFYY        0      2      0      1      1      0      0      0      0      0      0      0      0      0      0
CTCGACTTTCTATAC     LDFLY        0      0      1      0      1      0      0      0      0      0      0      0      0      0      0
CTCGATTACTAGCTA     LDY*L        0      0      2      0      1      0      0      0      0      0      0      0      0      0      0
CTCGATTCCATTGTA     LDSIV        0      1      1      1      1      0      0      0      0      0      0      0      0      0      0
CTCGCACTAGTCCTC     LALVL        0      0      1      0      1      0      0      0      0      0      0      0      0      0      0
CTCGCCACTCACGGG     LATHG        0      0      0      0      1      0      0      0      0      0      0      7      2      2      3
CTCGCCTTACCTATA     LALPI        0      1      1      1      1      0      0      0      0      0      0      0      0      0      0
CTCGCGAAACGAGTA     LAKRV        1      1      1      1      1      0      0      0      0      0      0      0      0      0      0
CTCGCGATGCCCCGT     LAMPR        0      0      0      0      1      0      0      0      0      0      0      0      1      0      0
CTCGCGTAAACGATA     LA*TI        0      0      1      0      1      0      0      0      0      0      0      0      0      0      0
CTCGCGTAACCTATA     LA*PI        1      1      1      1      1      0      0      0      0      0      0      0      0      0      0
CTCGCGTCTACCGTT     LASTV        0      0      0      1      1      0      0      0      0      0      0      0      0      0      0
CTCGCGTTAACTATA     LALTI        0      0      1      1      1      0      0      0      0      0      0      0      0      0      0
CTCGCTATTACATCG     LAITS        2      3      2      3      1      0      0      0      0      0      7     16     10     16     14
CTCGCTTCCTACTAC     LASYY        3      0      0      0      1      0      0      0      0      0      0      0      0      0      0
CTCGCTTCTATCATC     LASII        0      0      1      2      1      0      0      0      0      0      0      0      0      0      0
CTCGGTACGTATTAT     LGTYY        0      0      0      1      1      0      0      0      0      0      0      0      0      0      0
CTCGTCTCCCCCGAC     LVSPD        3      2      0      0      1      0      0      0      0      0     18     15     17     11     12
CTCTACCGAATTTCT     LYRIS        0      1      0      0      1      0      0      0      0      0      4      5      2      7      7
CTCTACGAACCTACA     LYEPT        1      0      0      1      1      0      0      0      0      0      0      0      0      0      0
CTCTACTAATCCATC     LY*SI        0      1      1      1      1      0      0      0      0      0      0      0      0      0      0
CTCTAGCACCTATAA     L*HL*        0      0      1      0      1      0      0      0      0      0      0      0      0      0      0
CTCTAGCACCTATAC     L*HLY        3      2      1      0      1      0      0      0      0      0      0      0      0      0      0
CTCTAGCACCTATCA     L*HLS        0      0      1      0      1      0      0      0      0      0      0      0      0      0      0
CTCTATTATCCATCC     LYYPS        1      0      0      0      1      0      0      0      0      0      0      0      0      0      0
CTCTCAAGTCTCGCA     LSSLA        1      1      0      0      1      0      0      0      0      0      0      0      0      0      0
CTCTCCCCCCTCGGT     LSPLG        2      3      6      4      1      0      0      0      0      0      4      3      4      4      0
CTCTCCGCTGTTTGT     LSAVC        0      0      1      0      1      0      0      0      0      0      6      9     10      8      6
CTCTGACTACTTAGT     L*LLS        1      0      1      2      1      0      0      0      0      0      0      0      0      0      0
CTCTTTACGTTCGCT     LFTFA        0      1      0      0      1      0      0      0      0      0      0      0      0      0      0
CTCTTTCGTTTCGCC     LFRFA        1      0      1      0      1      0      0      0      0      0      0      0      0      0      0
CTGACCACCTACGCA     LTTYA        0      1      0      0      1      0      0      0      0      0      0      0      0      0      0
CTGACCGGCCCGCGT     LTGPR        0      0      0      1      1      0      0      0      0      0      2      1      5      2      3
CTGACGAAAAGAGCG     LTKRA        1      0      0      0      1      0      0      0      0      0      0      0      0      0      0
CTGACGAAACGAATG     LTKRM        0      0      1      0      1      0      0      0      0      0      0      0      0      0      0
CTGACGAACACTTTG     LTNTL        0      1      1      0      1      0      0      0      0      0      0      0      0      0      0
CTGACGAACGAATTG     LTNEL        0      0      0      1      1      0      0      0      0      0      0      0      0      0      0
CTGACGTAACGTATA     LT*RI        1      1      1      1      1      0      0      0      0      0      0      0      0      0      0
CTGACGTCCCCCACG     LTSPT        2      1      2      0      1      0      0      0      0      0      6      7      5      2      1
CTGACGTTCCTATAT     LTFLY        0      0      0      0      1      0      0      0      0      0      0      1      0      0      0
CTGACGTTCGTATAT     LTFVY        0      1      1      0      1      0      0      0      0      0      0      0      0      0      0
CTGACTACCCTCGCA     LTTLA        2      0      2      0      1      0      0      0      0      0      0      0      0      0      0
CTGACTACTACTTAC     LTTTY        0      1      0      0      1      0      0      0      0      0      0      0      0      0      0
CTGACTATGGAATGT     LTMEC        0      0      0      0      1      0      0      0      0      0     13     17     20     18     21
CTGACTCCCTACTCA     LTPYS        1      2      0      0      1      0      0      0      0      0      0      0      0      0      0
CTGACTTACCATCAT     LTYHH        0      0      0      1      1      0      0      0      0      0      0      0      0      0      0
CTGACTTACTACTAC     LTYYY        0      0      1      0      1      0      0      0      0      0      0      0      0      0      0
CTGACTTACTATATC     LTYYI        0      1      0      1      1      0      0      0      0      0      0      0      0      0      0
CTGACTTCCACTATC     LTSTI        1      0      0      0      1      0      0      0      0      0      0      0      0      0      0
CTGACTTCCCCTATA     LTSPI        0      0      2      1      1      0      0      0      0      0      0      0      0      0      0
CTGACTTCCCTAGTA     LTSLV        0      1      1      0      1      0      0      0      0      0      0      0      0      0      0
CTGACTTCCCTATAC     LTSLY        1      0      0      1      1      0      0      0      0      0      0      0      0      0      0
CTGACTTCCCTATCA     LTSLS        0      0      1      4      1      0      0      0      0      0      0      0      0      0      0
CTGACTTCCTACTCA     LTSYS        1      0      0      0      1      0      0      0      0      0      0      0      0      0      0
CTGACTTCCTATGTA     LTSYV        0      0      1      0      1      0      0      0      0      0      0      0      0      0      0
CTGACTTCCTTACTA     LTSLL        1      0      0      1      1      0      0      0      0      0      0      0      0      0      0
CTGACTTCTACCTTA     LTSTL        1      0      0      0      1      0      0      0      0      0      0      0      0      0      0
CTGACTTCTTACTCA     LTSYS        2      1      0      1      1      0      0      0      0      0      0      0      0      0      0
CTGACTTTACCTATA     LTLPI        0      0      1      0      1      0      0      0      0      0      0      0      0      0      0
CTGACTTTCCTTCTA     LTFLL        0      1      1      1      1      0      0      0      0      0      0      0      0      0      0
CTGAGCAGTCCCAAC     LSSPN        0      0      0      0      1      0      0      0      0      0      4      5     12     11      8
CTGATTACTGCTAAC     LITAN        0      0      0      1      1      0      0      0      0      0      0      0      0      0      0
CTGATTCTTGCTAAC     LILAN        0      0      1      0      1      0      0      0      0      0      0      0      0      0      0
CTGCCCCAACCTCCC     LPQPP        0      1      0      1      1      0      0      0      0      0      2      2      2      0      3
CTGCCGGAAACGATA     LPETI        0      0      1      1      1      0      0      0      0      0      0      0      0      0      0
CTGCGAAACGACGTA     LRNDV        2      0      1      1      1      0      0      0      0      0      0      0      0      0      0
CTGCGAAACGATCAA     LRNDQ        0      0      2      0      1      0      0      0      0      0      0      0      0      0      0
CTGCGAAACGATCAT     LRNDH        7      3      3      1      1      0      0      0      0      0      0      0      0      0      0
CTGCGAAACGTATAC     LRNVY        1      1      3      5      1      0      0      0      0      0      0      0      0      0      0
CTGCGAAAGACGGTA     LRKTV        0      1      2      0      1      0      0      0      0      0      0      0      0      0      0
CTGCGATGCCCGTCC     LRCPS        1      0      0      0      1      0      0      0      0      0      0      0      1      0      0
CTGCGGAAACGTATA     LRKRI        1      2      3      1      1      0      0      0      0      0      0      0      0      0      0
[truncated: 1,279,461 more chars]
